# Supplementary material for: Plant biomechanics and resilience to environmental changes are controlled by specific lignin chemistries in each vascular cell type and morphotype
Source: Plant Cell. 2022 Sep 21;34(12):4877–96. doi: 10.1093/plcell/koac284 (PMC9709985; doi:10.1093/plcell/koac284)
Supplement: koac284_Supplementary_Data [file koac284_supplementary_data.zip]

Archive with 5 entries (5 files):
- Menard2022_supplement.pdf
- Movie 1.avi
- tpc21.00813.PeerReviewReport.pdf
- TPC2021RA00813DR1_Supplemental data set 1.xlsx
- TPC2021RA00813DR1_Supplemental data set 2.xlsx
