# Supplementary material for: Plant biomechanics and resilience to environmental changes are controlled by specific lignin chemistries in each vascular cell type and morphotype
Source: Plant Cell. 2022 Sep 21;34(12):4877–96. doi: 10.1093/plcell/koac284 (PMC9709985; doi:10.1093/plcell/koac284)
Supplement: koac284_Supplementary_Data [file koac284_supplementary_data.zip › TPC2021RA00813DR1_Supplemental data set 1.xlsx]

## Sheet: EDS data
Supplemental Data, Ménard, Blaschek, et al., (2022).Lignin chemistries control vascular cell capacity. Plant Cell.
Supplemental Data Set S1. Summary of all data obtained in this study.
layer	days	C	O	Cr
PCW	10	30.58	30.58	10.56
PCW	10	31.58	31.4	5.75
PCW	10	30.07	31.23	8.24
PCW	10	29.74	32.94	7.71
SCW	10	34.17	30.07	8.95
SCW	10	36.39	32.79	9.76
SCW	10	40.07	30.27	8.18
SCW	10	39.63	31.02	9.3
PCW	20	30.14	26.13	9.84
PCW	20	29.81	28.32	11.33
PCW	20	41.13	27.22	7.33
PCW	20	44.61	29.64	7.94
PCW	20	30.67	34.74	6.17
PCW	20	28.07	37.18	8.75
PCW	20	30.71	33.86	8.05
PCW	20	33.52	31	8.83
SCW	20	34.3	27.78	9.57
SCW	20	34.41	28.78	7.78
SCW	20	54.82	28.32	7.41
SCW	20	52.79	24.82	8.68
SCW	20	47.84	31.7	6.22
SCW	20	41.43	32.44	7.35
SCW	20	32.66	34.18	7.59
SCW	20	28.16	31.63	7.09
PCW	30	43.06	33.47	5.62
PCW	30	50.08	30.4	6.28
PCW	30	25.11	35.45	7.39
PCW	30	26.75	36.94	7.13
PCW	30	41.15	29.91	9.01
PCW	30	40.37	28.27	6.67
PCW	30	31.49	33.97	9.86
PCW	30	42.62	30.27	7.64
PCW	30	39.28	29.69	8.09
PCW	30	29.52	30.3	7.68
PCW	30	35.06	32.96	6.18
SCW	30	46.78	30.89	6.09
SCW	30	38.48	30.18	5.45
SCW	30	43.3	33.71	6.4
SCW	30	34.44	34.61	6.61
SCW	30	43.23	28.25	6.62
SCW	30	45.94	32.61	6.76
SCW	30	54	30.75	4.19
SCW	30	51.82	30.56	4.49
SCW	30	53.64	30.46	6.03
SCW	30	56.84	28.72	7.34
SCW	30	48.86	34.56	6.5
PCW	40	26.71	40.67	6.01
PCW	40	42.94	34.33	6.79
PCW	40	26.44	39.59	4.83
PCW	40	32.94	36.49	4.92
PCW	40	30.36	37.29	6.8
PCW	40	38.48	28.78	11.05
PCW	40	52.6	27.74	8.17
PCW	40	34.38	32.88	8.26
SCW	40	43.94	35.66	5.2
SCW	40	42.9	34.21	5.85
SCW	40	48.44	30.94	6.54
SCW	40	48.93	27.22	5.83
SCW	40	53.03	30.51	6.25
SCW	40	54.22	25.54	6.16
SCW	40	50.72	29.64	7.51
SCW	40	51.34	30.8	5.62
PCW	50	29.05	35.48	6.23
PCW	50	33.86	33.05	6.18
PCW	50	26.34	39.75	5.51
PCW	50	25.63	32.71	7.77
PCW	50	38.92	29.94	9.38
PCW	50	37.31	35.71	6.18
PCW	50	37.16	32.13	8.34
PCW	50	33.49	36.31	6.53
PCW	50	37.6	33.89	7.53
SCW	50	48.8	33.41	6.21
SCW	50	45.27	30.66	6.76
SCW	50	47.32	29.6	7.04
SCW	50	39.71	28.65	7.25
SCW	50	45.3	31.28	5.77
SCW	50	45.07	34.1	6.62
SCW	50	48.75	30.06	6.47
SCW	50	45.88	33.15	6.83
SCW	50	48.39	31.43	7.1

## Sheet: EDS by morphotype
Supplemental Data, Ménard, Blaschek, et al., (2022).Lignin chemistries control vascular cell capacity. Plant Cell.
Supplemental Data Set S1. Summary of all data obtained in this study.
layer	days	morphotype	elements	ratio
PCW	30	PX	C/O	1.28653
PCW	30	PX	C/Cr	7.66192
PCW	30	PX	C/O	0.708322
PCW	30	PX	C/Cr	3.39783
PCW	30	PX	C/O	0.724147
PCW	30	PX	C/Cr	3.75175
PCW	30	PX	C/O	1.37579
PCW	30	PX	C/Cr	4.56715
PCW	40	PX	C/O	1.2508
PCW	40	PX	C/Cr	6.32401
PCW	40	PX	C/O	0.667845
PCW	40	PX	C/Cr	5.47412
PCW	40	PX	C/O	0.902713
PCW	40	PX	C/Cr	6.69512
PCW	50	PX	C/O	1.04481
PCW	50	PX	C/Cr	6.03722
PCW	50	PX	C/O	0.783552
PCW	50	PX	C/Cr	3.29858
PCW	50	PX	C/O	1.29993
PCW	50	PX	C/Cr	4.14925
PCW	30	MX	C/O	0.926994
PCW	30	MX	C/Cr	3.19371
PCW	30	MX	C/O	1.323
PCW	30	MX	C/Cr	4.85538
PCW	30	MX	C/O	0.974257
PCW	30	MX	C/Cr	3.84375
PCW	40	MX	C/O	0.814159
PCW	40	MX	C/Cr	4.46471
PCW	40	MX	C/O	1.33704
PCW	40	MX	C/Cr	3.48235
PCW	40	MX	C/O	1.04562
PCW	40	MX	C/Cr	4.16223
PCW	50	MX	C/O	0.818771
PCW	50	MX	C/Cr	4.66292
PCW	50	MX	C/O	1.15655
PCW	50	MX	C/Cr	4.45564
SCW	30	PX	C/O	1.51441
SCW	30	PX	C/Cr	7.68144
SCW	30	PX	C/O	1.28449
SCW	30	PX	C/Cr	6.76562
SCW	30	PX	C/O	0.995088
SCW	30	PX	C/Cr	5.21029
SCW	30	PX	C/O	1.53027
SCW	30	PX	C/Cr	6.53021
SCW	40	PX	C/O	1.25402
SCW	40	PX	C/Cr	7.33333
SCW	40	PX	C/O	1.56561
SCW	40	PX	C/Cr	7.40673
SCW	40	PX	C/O	1.79758
SCW	40	PX	C/Cr	8.3928
SCW	50	PX	C/O	1.3217
SCW	50	PX	C/Cr	6.80816
SCW	50	PX	C/O	1.38604
SCW	50	PX	C/Cr	5.47724
SCW	50	PX	C/O	1.44821
SCW	50	PX	C/Cr	7.85095
SCW	30	MX	C/O	1.7561
SCW	30	MX	C/Cr	12.8878
SCW	30	MX	C/O	1.761
SCW	30	MX	C/Cr	8.89552
SCW	30	MX	C/O	1.97911
SCW	30	MX	C/Cr	7.74387
SCW	40	MX	C/O	1.73812
SCW	40	MX	C/Cr	8.4848
SCW	40	MX	C/O	2.12294
SCW	40	MX	C/Cr	8.80195
SCW	40	MX	C/O	1.66688
SCW	40	MX	C/Cr	9.13523
SCW	50	MX	C/O	1.46064
SCW	50	MX	C/Cr	7.85829
SCW	50	MX	C/O	1.62176
SCW	50	MX	C/Cr	7.53478

## Sheet: EM data
Supplemental Data, Ménard, Blaschek, et al., (2022).Lignin chemistries control vascular cell capacity. Plant Cell.
Supplemental Data Set S1. Summary of all data obtained in this study.
experiment	treatment	days	cell.type	state	count	sum	proportion
Exp 1	AD	10	PX	Fully	10	14	71.4286
Exp 1	AD	10	PX	Partially	3	14	21.4286
Exp 1	AD	10	PX	Intact	1	14	7.14286
Exp 1	AD	10	MX	Fully	7	26	26.9231
Exp 1	AD	10	MX	Partially	9	26	34.6154
Exp 1	AD	10	MX	Intact	10	26	38.4615
Exp 1	AD	20	PX	Fully	3	13	23.0769
Exp 1	AD	20	PX	Partially	7	13	53.8462
Exp 1	AD	20	PX	Intact	3	13	23.0769
Exp 1	AD	20	MX	Fully	2	17	11.7647
Exp 1	AD	20	MX	Partially	7	17	41.1765
Exp 1	AD	20	MX	Intact	8	17	47.0588
Exp 1	AD	30	PX	Fully	3	17	17.6471
Exp 1	AD	30	PX	Partially	7	17	41.1765
Exp 1	AD	30	PX	Intact	7	17	41.1765
Exp 1	AD	30	MX	Fully	2	17	11.7647
Exp 1	AD	30	MX	Partially	4	17	23.5294
Exp 1	AD	30	MX	Intact	11	17	64.7059
Exp 1	AD	40	PX	Fully	1	20	5
Exp 1	AD	40	PX	Partially	9	20	45
Exp 1	AD	40	PX	Intact	10	20	50
Exp 1	AD	40	MX	Fully	1	12	8.33333
Exp 1	AD	40	MX	Partially	1	12	8.33333
Exp 1	AD	40	MX	Intact	10	12	83.3333
Exp 1	AD	50	PX	Fully	2	21	9.52381
Exp 1	AD	50	PX	Partially	5	21	23.8095
Exp 1	AD	50	PX	Intact	14	21	66.6667
Exp 1	AD	50	MX	Fully	1	19	5.26316
Exp 1	AD	50	MX	Partially	4	19	21.0526
Exp 1	AD	50	MX	Intact	14	19	73.6842
Exp 2	AD	10	PX	Fully	8	25	32
Exp 2	AD	10	PX	Partially	12	25	48
Exp 2	AD	10	PX	Intact	5	25	20
Exp 2	AD	10	MX	Fully	6	24	25
Exp 2	AD	10	MX	Partially	9	24	37.5
Exp 2	AD	10	MX	Intact	9	24	37.5
Exp 2	AD	20	PX	Fully	5	13	38.4615
Exp 2	AD	20	PX	Partially	4	13	30.7692
Exp 2	AD	20	PX	Intact	4	13	30.7692
Exp 2	AD	20	MX	Fully	6	24	25
Exp 2	AD	20	MX	Partially	8	24	33.3333
Exp 2	AD	20	MX	Intact	10	24	41.6667
Exp 2	AD	30	PX	Fully	3	25	12
Exp 2	AD	30	PX	Partially	15	25	60
Exp 2	AD	30	PX	Intact	7	25	28
Exp 2	AD	30	MX	Fully	3	27	11.1111
Exp 2	AD	30	MX	Partially	9	27	33.3333
Exp 2	AD	30	MX	Intact	15	27	55.5556
Exp 2	AD	40	PX	Fully	1	10	10
Exp 2	AD	40	PX	Partially	5	10	50
Exp 2	AD	40	PX	Intact	4	10	40
Exp 2	AD	40	MX	Fully	0	6	0
Exp 2	AD	40	MX	Partially	2	6	33.3333
Exp 2	AD	40	MX	Intact	4	6	66.6667
Exp 2	AD	50	PX	Fully	1	12	8.33333
Exp 2	AD	50	PX	Partially	4	12	33.3333
Exp 2	AD	50	PX	Intact	7	12	58.3333
Exp 2	AD	50	MX	Fully	0	18	0
Exp 2	AD	50	MX	Partially	6	18	33.3333
Exp 2	AD	50	MX	Intact	12	18	66.6667
Exp 3	AD	10	PX	Fully	1	4	25
Exp 3	AD	10	PX	Partially	1	4	25
Exp 3	AD	10	PX	Intact	2	4	50
Exp 3	AD	10	MX	Fully	2	5	40
Exp 3	AD	10	MX	Partially	3	5	60
Exp 3	AD	10	MX	Intact	0	5	0
Exp 3	AD	20	PX	Fully	0	2	0
Exp 3	AD	20	PX	Partially	1	2	50
Exp 3	AD	20	PX	Intact	1	2	50
Exp 3	AD	20	MX	Fully	2	5	40
Exp 3	AD	20	MX	Partially	1	5	20
Exp 3	AD	20	MX	Intact	2	5	40
Exp 3	AD	30	PX	Fully	3	12	25
Exp 3	AD	30	PX	Partially	4	12	33.3333
Exp 3	AD	30	PX	Intact	5	12	41.6667
Exp 3	AD	30	MX	Fully	3	9	33.3333
Exp 3	AD	30	MX	Partially	3	9	33.3333
Exp 3	AD	30	MX	Intact	3	9	33.3333
Exp 3	AD	40	PX	Fully	2	8	25
Exp 3	AD	40	PX	Partially	2	8	25
Exp 3	AD	40	PX	Intact	4	8	50
Exp 3	AD	40	MX	Fully	2	9	22.2222
Exp 3	AD	40	MX	Partially	3	9	33.3333
Exp 3	AD	40	MX	Intact	4	9	44.4444
Exp 3	AD	50	PX	Fully	1	9	11.1111
Exp 3	AD	50	PX	Partially	2	9	22.2222
Exp 3	AD	50	PX	Intact	6	9	66.6667
Exp 3	AD	50	MX	Fully	1	10	10
Exp 3	AD	50	MX	Partially	1	10	10
Exp 3	AD	50	MX	Intact	8	10	80
Exp 1	CPD	10	PX	Fully	0	36	0
Exp 1	CPD	10	PX	Partially	2	36	5.55556
Exp 1	CPD	10	PX	Intact	34	36	94.4444
Exp 1	CPD	10	MX	Fully	0	50	0
Exp 1	CPD	10	MX	Partially	3	50	6
Exp 1	CPD	10	MX	Intact	47	50	94
Exp 1	CPD	20	PX	Fully	0	20	0
Exp 1	CPD	20	PX	Partially	3	20	15
Exp 1	CPD	20	PX	Intact	17	20	85
Exp 1	CPD	20	MX	Fully	0	12	0
Exp 1	CPD	20	MX	Partially	0	12	0
Exp 1	CPD	20	MX	Intact	12	12	100
Exp 1	CPD	30	PX	Fully	0	36	0
Exp 1	CPD	30	PX	Partially	1	36	2.77778
Exp 1	CPD	30	PX	Intact	35	36	97.2222
Exp 1	CPD	30	MX	Fully	0	36	0
Exp 1	CPD	30	MX	Partially	1	36	2.77778
Exp 1	CPD	30	MX	Intact	35	36	97.2222
Exp 1	CPD	40	PX	Fully	0	10	0
Exp 1	CPD	40	PX	Partially	0	10	0
Exp 1	CPD	40	PX	Intact	10	10	100
Exp 1	CPD	40	MX	Fully	0	12	0
Exp 1	CPD	40	MX	Partially	1	12	8.33333
Exp 1	CPD	40	MX	Intact	11	12	91.6667
Exp 1	CPD	50	PX	Fully	0	12	0
Exp 1	CPD	50	PX	Partially	1	12	8.33333
Exp 1	CPD	50	PX	Intact	11	12	91.6667
Exp 1	CPD	50	MX	Fully	0	7	0
Exp 1	CPD	50	MX	Partially	0	7	0
Exp 1	CPD	50	MX	Intact	7	7	100
Exp 2	CPD	10	PX	Fully	0	50	0
Exp 2	CPD	10	PX	Partially	6	50	12
Exp 2	CPD	10	PX	Intact	44	50	88
Exp 2	CPD	10	MX	Fully	0	21	0
Exp 2	CPD	10	MX	Partially	0	21	0
Exp 2	CPD	10	MX	Intact	21	21	100
Exp 2	CPD	20	PX	Fully	0	31	0
Exp 2	CPD	20	PX	Partially	3	31	9.67742
Exp 2	CPD	20	PX	Intact	28	31	90.3226
Exp 2	CPD	20	MX	Fully	0	27	0
Exp 2	CPD	20	MX	Partially	0	27	0
Exp 2	CPD	20	MX	Intact	27	27	100
Exp 2	CPD	30	PX	Fully	0	35	0
Exp 2	CPD	30	PX	Partially	3	35	8.57143
Exp 2	CPD	30	PX	Intact	32	35	91.4286
Exp 2	CPD	30	MX	Fully	0	19	0
Exp 2	CPD	30	MX	Partially	2	19	10.5263
Exp 2	CPD	30	MX	Intact	17	19	89.4737
Exp 2	CPD	40	PX	Fully	0	19	0
Exp 2	CPD	40	PX	Partially	0	19	0
Exp 2	CPD	40	PX	Intact	19	19	100
Exp 2	CPD	40	MX	Fully	0	22	0
Exp 2	CPD	40	MX	Partially	1	22	4.54545
Exp 2	CPD	40	MX	Intact	21	22	95.4545
Exp 2	CPD	50	PX	Fully	0	37	0
Exp 2	CPD	50	PX	Partially	5	37	13.5135
Exp 2	CPD	50	PX	Intact	32	37	86.4865
Exp 2	CPD	50	MX	Fully	0	25	0
Exp 2	CPD	50	MX	Partially	0	25	0
Exp 2	CPD	50	MX	Intact	25	25	100
Exp 3	CPD	10	PX	Fully	0	34	0
Exp 3	CPD	10	PX	Partially	0	34	0
Exp 3	CPD	10	PX	Intact	34	34	100
Exp 3	CPD	10	MX	Fully	0	88	0
Exp 3	CPD	10	MX	Partially	0	88	0
Exp 3	CPD	10	MX	Intact	88	88	100
Exp 3	CPD	20	PX	Fully	0	12	0
Exp 3	CPD	20	PX	Partially	0	12	0
Exp 3	CPD	20	PX	Intact	12	12	100
Exp 3	CPD	20	MX	Fully	0	16	0
Exp 3	CPD	20	MX	Partially	0	16	0
Exp 3	CPD	20	MX	Intact	16	16	100
Exp 3	CPD	30	PX	Fully	0	21	0
Exp 3	CPD	30	PX	Partially	0	21	0
Exp 3	CPD	30	PX	Intact	21	21	100
Exp 3	CPD	30	MX	Fully	0	31	0
Exp 3	CPD	30	MX	Partially	0	31	0
Exp 3	CPD	30	MX	Intact	31	31	100
Exp 3	CPD	40	PX	Fully	0	10	0
Exp 3	CPD	40	PX	Partially	0	10	0
Exp 3	CPD	40	PX	Intact	10	10	100
Exp 3	CPD	40	MX	Fully	0	12	0
Exp 3	CPD	40	MX	Partially	0	12	0
Exp 3	CPD	40	MX	Intact	12	12	100
Exp 3	CPD	50	PX	Fully	0	7	0
Exp 3	CPD	50	PX	Partially	0	7	0
Exp 3	CPD	50	PX	Intact	7	7	100
Exp 3	CPD	50	MX	Fully	0	9	0
Exp 3	CPD	50	MX	Partially	0	9	0
Exp 3	CPD	50	MX	Intact	9	9	100

## Sheet: AFM data
Supplemental Data, Ménard, Blaschek, et al., (2022).Lignin chemistries control vascular cell capacity. Plant Cell.
Supplemental Data Set S1. Summary of all data obtained in this study.
cell.type	days	cell	measurement	value_PCW_modulus	value_PCW_deformation	value_PCW_adhesion	value_SCW_modulus	value_SCW_deformation	value_SCW_adhesion	ratio_modulus	ratio_deformation	ratio_adhesion
PX	10	Cell 1	1	54	23.489	25.036	54	26.2	32.746	1	1.11542	1.30796
PX	10	Cell 1	2	46.865	30.266	30.321	42.979	27.511	30.966	0.917081	0.908974	1.02127
PX	10	Cell 1	3	64.504	25.862	28.834	53.583	27.105	30.911	0.830693	1.04806	1.07203
PX	10	Cell 1	4	54	24.482	29.077	54	25.567	30.173	1	1.04432	1.03769
PX	10	Cell 1	5	54	26.766	28.146	60.935	22.835	28.553	1.12843	0.853135	1.01446
PX	10	Cell 1	6	54.115	16.657	16.706	54	25.921	30.798	0.997875	1.55616	1.84353
PX	10	Cell 1	7	53.788	19.467	22.086	54	21.89	24.908	1.00394	1.12447	1.12777
PX	10	Cell 1	8	54	28.103	31.227	54	28.083	35.604	1	0.999288	1.14017
PX	10	Cell 1	9	54	30.146	30.497	54	25.655	32.84	1	0.851025	1.07683
PX	10	Cell 1	10	44.975	30.58	29.935	61.771	20.694	27.806	1.37345	0.676717	0.928879
PX	10	Cell 2	1	60.346	36.547	24.101	60.037	46.611	26.063	0.99488	1.27537	1.08141
PX	10	Cell 2	2	61.564	31.255	23.569	61.07	33.658	29.218	0.991976	1.07688	1.23968
PX	10	Cell 2	3	61.164	40.537	24.984	61.414	41.831	32.907	1.00409	1.03192	1.31712
PX	10	Cell 2	4	61.551	32.034	24.33	65.128	37.624	26.159	1.05811	1.1745	1.07517
PX	10	Cell 2	5	60.725	34.341	23.685	60.992	42.076	28.415	1.0044	1.22524	1.1997
PX	10	Cell 2	6	87.027	30.244	24.652	80.597	48.572	29.946	0.926115	1.606	1.21475
PX	10	Cell 2	7	66.348	33.994	29.256	74.003	39.569	23.124	1.11538	1.164	0.790402
PX	10	Cell 2	8	70.12	29.034	22.963	66.587	33.52	35.226	0.949615	1.15451	1.53403
PX	10	Cell 2	9	74.523	30.836	20.596	56.799	32.608	16.113	0.762167	1.05747	0.782336
PX	10	Cell 2	10	70.485	38.519	19.287	61.193	56.63	25.755	0.868171	1.47018	1.33536
PX	10	Cell 3	1	72.144	31.407	39.002	74.878	36.703	41.319	1.0379	1.16862	1.05941
PX	10	Cell 3	2	95.276	29.168	33.472	73.854	31.024	43.732	0.775158	1.06363	1.30652
PX	10	Cell 3	3	113.222	28.749	30.048	77.342	35.427	35.892	0.6831	1.23229	1.19449
PX	10	Cell 3	4	112.21	26.891	34.969	46.469	31.73	29.338	0.414125	1.17995	0.838972
PX	10	Cell 3	5	121.191	27.145	31.831	73.702	43.261	47.205	0.608147	1.5937	1.48299
PX	10	Cell 3	6	77.926	32.704	38.488	54.228	41.924	34.425	0.695891	1.28192	0.894435
PX	10	Cell 3	7	76.935	23.843	41.227	93.373	27.971	33.235	1.21366	1.17313	0.806146
PX	10	Cell 3	8	69.671	42.669	39.996	120.707	40.445	58.525	1.73253	0.947878	1.46327
PX	10	Cell 3	9	47.065	43.306	41.325	78.289	32.591	31.057	1.66342	0.752575	0.751531
PX	10	Cell 3	10	85.257	31.427	37.868	68.492	32.484	36.214	0.803359	1.03363	0.956322
PX	10	Cell 4	1	75	81.853	46.08	75.669	43.813	28.935	1.00892	0.535264	0.62793
PX	10	Cell 4	2	75	98.996	48.442	75	42.39	30.375	1	0.428199	0.627039
PX	10	Cell 4	3	75	52.208	30.087	75	34.03	27.664	1	0.651816	0.919467
PX	10	Cell 4	4	75	44.77	31.261	75	28.377	24.866	1	0.63384	0.795432
PX	10	Cell 4	5	75	40.206	31.98	75	40.302	28.578	1	1.00239	0.893621
PX	10	Cell 4	6	75	103.334	58.733	75	34.486	28.287	1	0.333733	0.48162
PX	10	Cell 4	7	91.981	71.454	50.362	75	22.944	19.004	0.815386	0.321102	0.377348
PX	10	Cell 4	8	75	61.128	42.617	75	40.737	27.367	1	0.666421	0.642162
PX	10	Cell 4	9	75.786	64.082	45.078	75	26.324	23.814	0.989629	0.410786	0.528284
PX	10	Cell 4	10	82.6	51.806	32.375	75.237	26.044	23.491	0.91086	0.502722	0.725591
PX	50	Cell 1	1	56.887	51.255	20.324	104.806	34.62	21.252	1.84235	0.675446	1.04566
PX	50	Cell 1	2	19.32	88.169	19.853	102.281	36.119	20.792	5.29405	0.409656	1.0473
PX	50	Cell 1	3	6.074	150.006	17.797	79.85	45.761	21.57	13.1462	0.305061	1.212
PX	50	Cell 1	4	16.586	103.802	19.387	125.873	28.52	20.571	7.58911	0.274754	1.06107
PX	50	Cell 1	5	19.612	84.557	19.577	81.32	48.312	19.33	4.14644	0.571354	0.987383
PX	50	Cell 1	6	4.857	148.764	18.942	89.837	41.291	22.2	18.4964	0.27756	1.172
PX	50	Cell 1	7	7.195	151.421	18.01	86.225	46.824	21.941	11.984	0.309231	1.21827
PX	50	Cell 1	8	8.357	151.108	18.657	85.635	44.982	20.359	10.2471	0.297681	1.09123
PX	50	Cell 1	9	4.68	143.67	18.057	89.703	38.752	18.253	19.1673	0.269729	1.01085
PX	50	Cell 1	10	30.257	109.383	5.549	98.204	41.122	22.637	3.24566	0.375945	4.07947
PX	50	Cell 2	1	28.748	88.447	16.614	96.155	34.015	20.63	3.34475	0.384581	1.24172
PX	50	Cell 2	2	79.051	38.456	18.817	77.256	44.976	20.849	0.977293	1.16954	1.10799
PX	50	Cell 2	3	71.121	42.576	20.783	86.575	51.343	16.194	1.21729	1.20591	0.779195
PX	50	Cell 2	4	46.924	54.368	22.926	89.802	41.888	20.157	1.91378	0.770453	0.87922
PX	50	Cell 2	5	89.863	41.451	20.579	80.029	39.715	23.756	0.890567	0.958119	1.15438
PX	50	Cell 2	6	57.018	91.834	66.052	116.063	32.642	22.396	2.03555	0.355446	0.339066
PX	50	Cell 2	7	94.327	42.834	23.488	102.404	29.853	22.652	1.08563	0.696946	0.964407
PX	50	Cell 2	8	81.559	41.895	22.173	97.721	34.399	18.614	1.19816	0.821077	0.839489
PX	50	Cell 2	9	92.689	30.015	21.673	79.528	49.887	19.19	0.858009	1.66207	0.885433
PX	50	Cell 2	10	80.829	58.985	22.522	122.594	27.843	20.316	1.51671	0.472035	0.902051
PX	50	Cell 3	1	14.485	163.248	69.016	107.077	47.041	63.017	7.39227	0.288157	0.913078
PX	50	Cell 3	2	33.771	81.351	16.228	107.204	51.443	31.076	3.17444	0.632359	1.91496
PX	50	Cell 3	3	5.992	230.987	66.571	114.365	40.581	64.431	19.0863	0.175685	0.967854
PX	50	Cell 3	4	32.92	86.887	34.216	87.952	63.205	60.662	2.67169	0.727439	1.77291
PX	50	Cell 3	5	32.134	90.448	57.659	113.108	52.039	65.407	3.51989	0.575347	1.13438
PX	50	Cell 3	6	12.495	161.86	45.1	113.152	51.837	27.513	9.05578	0.320258	0.610044
PX	50	Cell 3	7	33.657	87.107	61.358	105.47	53.694	54.387	3.13367	0.616414	0.886388
PX	50	Cell 3	8	25.255	107.122	28.164	154.064	29.469	78.371	6.10034	0.275098	2.78267
PX	50	Cell 3	9	22.426	105.6	73.998	120.902	37.933	73.141	5.39115	0.359214	0.988419
PX	50	Cell 3	10	9.067	167.667	32.362	141.218	34.24	21.345	15.5749	0.204214	0.65957
PX	50	Cell 4	1	28.535	85.882	15.906	81.714	50.88	21.384	2.86364	0.592441	1.3444
PX	50	Cell 4	2	20.069	117.887	17.068	97.458	31.985	21.845	4.85615	0.271319	1.27988
PX	50	Cell 4	3	23.712	76.641	19.561	79.413	47.936	21.72	3.34906	0.625462	1.11037
PX	50	Cell 4	4	35.904	61.101	21.224	92.282	39.947	15.552	2.57024	0.653786	0.732755
PX	50	Cell 4	5	45.88	55.129	24.09	99.768	25.844	15.172	2.17454	0.468791	0.629805
PX	50	Cell 4	6	39.649	107.946		115.709	29.849		2.91833	0.276518
PX	50	Cell 4	7	2.288	172.728	17.995	79.694	49.453	22.87	34.8313	0.286306	1.27091
PX	50	Cell 4	8	3.482	176.141	17.732	124.424	27.41	19.99	35.7335	0.155614	1.12734
PX	50	Cell 4	9	3.623	155.788	18.717	120.478	27.641	23.473	33.2537	0.177427	1.2541
PX	50	Cell 4	10	3.398	166.637	18.461	92.402	37.809	21.288	27.1931	0.226894	1.15313
MX	10	Cell 1	1	66.826	37.296	48.417	57.352	36.359	49.558	0.858229	0.974877	1.02357
MX	10	Cell 1	2	52.186	21.146	83.637	60.023	39.991	68.507	1.15017	1.89119	0.819099
MX	10	Cell 1	3	47.444	28.957	58.119	46.349	40.968	49.933	0.97692	1.41479	0.859151
MX	10	Cell 1	4	45.843	17.603	55.663	47.385	32.433	49.156	1.03364	1.84247	0.8831
MX	10	Cell 1	5	47.868	21.851	70.885	47.579	24.322	70.799	0.993963	1.11308	0.998787
MX	10	Cell 1	6	46.757	26.224	55.659	47.039	28.993	55.694	1.00603	1.10559	1.00063
MX	10	Cell 1	7	61.831	20.541	66.34	53.754	28.095	61.881	0.86937	1.36775	0.932786
MX	10	Cell 1	8	80.496	29.717	63.222	47.453	41.684	58.95	0.589508	1.4027	0.932429
MX	10	Cell 1	9	56.3	31.883	53.865	47.223	27.072	58.216	0.838774	0.849105	1.08078
MX	10	Cell 1	10	62.206	50.814	43.456	47.294	40.083	50.895	0.76028	0.788818	1.17118
MX	10	Cell 2	1	63.765	21.231	94.118	46.66	25.608	73.464	0.731749	1.20616	0.780552
MX	10	Cell 2	2	42.777	22.062	73.415	47.824	26.527	77.463	1.11798	1.20238	1.05514
MX	10	Cell 2	3	41.052	23.236	64.511	35.514	29.007	60.493	0.865098	1.24836	0.937716
MX	10	Cell 2	4	47.112	30.849	52.619	65.623	38.46	50.377	1.39291	1.24672	0.957392
MX	10	Cell 2	5	34.784	33.701	57.735	42.819	29.592	74.641	1.231	0.878075	1.29282
MX	10	Cell 2	6	79.409	35.506	61.979	38.461	37.226	43.574	0.484341	1.04844	0.703045
MX	10	Cell 2	7	55.186	22.537	70.706	69.331	50.911	36.119	1.25632	2.259	0.510834
MX	10	Cell 2	8	44.105	36.636	44.018	57.911	30.337	55.572	1.31303	0.828065	1.26248
MX	10	Cell 2	9	33.866	27.074	81.521	44.057	32.279	53.791	1.30092	1.19225	0.659842
MX	10	Cell 2	10	58.59	48.387	42.675	43.989	33.598	57.138	0.750794	0.69436	1.33891
MX	10	Cell 3	1	56.353	28.062	68.11	46.069	45.252	46.3	0.817507	1.61257	0.679783
MX	10	Cell 3	2	69.017	27.678	66.125	42.874	46.096	36.563	0.621209	1.66544	0.552938
MX	10	Cell 3	3	59.984	19.306	100.363	47.581	35.585	54.642	0.793228	1.84321	0.544444
MX	10	Cell 3	4	58.398	18.013	99.357	43.486	49.15	49.066	0.744649	2.72858	0.493835
MX	10	Cell 3	5	54.175	32.847	72.506	47.151	30.454	61.644	0.870346	0.927147	0.850192
MX	10	Cell 3	6	54.142	19.825	80.58	56.254	66.501	23.752	1.03901	3.3544	0.294763
MX	10	Cell 3	7	48.11	24.753	63.467	63.137	68.816	27.289	1.31235	2.78011	0.429971
MX	10	Cell 3	8	48.131	34.371	70.101	57.588	24.027	72.722	1.19648	0.699049	1.03739
MX	10	Cell 3	9	55.48	69.487	42.607	51.603	42.165	65.848	0.930119	0.606804	1.54547
MX	10	Cell 3	10	57.97	32.709	59.872	43.949	30.239	75.069	0.758134	0.924486	1.25382
MX	10	Cell 4	1	47.636	40.33	55.094	42.761	40.108	72.584	0.897661	0.994495	1.31746
MX	10	Cell 4	2	48.164	22.614	59.944	48.01	41.831	60.151	0.996803	1.84978	1.00345
MX	10	Cell 4	3	47.819	31.951	57.724	47.986	34.064	45.543	1.00349	1.06613	0.788979
MX	10	Cell 4	4	47.749	33.564	82.559	43.688	46.208	60.58	0.914951	1.37671	0.733778
MX	10	Cell 4	5	47.121	26.901	63.345	47.096	39.624	53.717	0.999469	1.47296	0.848007
MX	10	Cell 4	6	55.871	32.683	58.121	46.525	28.693	70.877	0.832722	0.877918	1.21947
MX	10	Cell 4	7	41.321	30.067	56.078	44.393	30.468	75.443	1.07434	1.01334	1.34532
MX	10	Cell 4	8	47.511	25.856	55.003	47.367	44.155	50.817	0.996969	1.70773	0.923895
MX	10	Cell 4	9	46.742	25.134	58.552	43.172	22.846	73.04	0.923623	0.908968	1.24744
MX	10	Cell 4	10	48.248	25.608	66.517	52.959	64.286	34.154	1.09764	2.51039	0.513463
MX	50	Cell 1	1	15.701	134.786	28.787	81.726	40.213	19.126	5.20515	0.298347	0.664397
MX	50	Cell 1	2	14.922	150.251	21.089	109.127	25.864	31.478	7.31316	0.172139	1.49263
MX	50	Cell 1	3	14.943	139.9	27.31	111.115	26.317	39.802	7.43592	0.188113	1.45741
MX	50	Cell 1	4	28.368	85.889	29.395	115.984	23.639	52.674	4.08855	0.275227	1.79194
MX	50	Cell 1	5	12.784	152.747	18.989	88.696	37.504	33.84	6.93805	0.24553	1.78208
MX	50	Cell 1	6	17.335	135.449	20.641	78.493	45.3	29.359	4.52801	0.334443	1.42236
MX	50	Cell 1	7	6.955	208.8	34.114	78.613	35.402	47.159	11.3031	0.16955	1.38239
MX	50	Cell 1	8	18.154	122.05	32.783	68.25	45.122	38.245	3.7595	0.369701	1.16661
MX	50	Cell 1	9	12.28	147.59	22.137	73.468	45.111	28.032	5.98274	0.305651	1.2663
MX	50	Cell 1	10	15.096	130.176	20.124	79.924	45.497	29.77	5.29438	0.349504	1.47933
MX	50	Cell 2	1	45.572	80.091	21.095	135.242	26.339	26.395	2.96766	0.328863	1.25124
MX	50	Cell 2	2	65.026	66.33	26.589	117.617	31.208	33.278	1.80877	0.470496	1.25157
MX	50	Cell 2	3	9.675	200.143	26.872	119.894	32.258	35.181	12.3921	0.161175	1.30921
MX	50	Cell 2	4	55.765	70.704	24.611	134.348	26.865	34.608	2.40918	0.379964	1.4062
MX	50	Cell 2	5	7.095	235.282	27.351	156.071	24.458	21.226	21.9973	0.103952	0.776059
MX	50	Cell 2	6	6.089	165.264	36.412	94.606	41.267	29.699	15.5372	0.249704	0.815638
MX	50	Cell 2	7	16.042	105.714	32.992	127.453	26.931	25.067	7.94496	0.254753	0.75979
MX	50	Cell 2	8	12.673	118.339	37.819	121.631	30.247	28.88	9.59765	0.255596	0.763637
MX	50	Cell 2	9	25.421	118.908	18.679	112.235	29.687	24.475	4.41505	0.249664	1.31029
MX	50	Cell 2	10	34.399	87.199	28.009	134.147	32.712	23.132	3.89974	0.375142	0.825877
MX	50	Cell 3	1	16.789	114.767	29.248	155.799	24.909	40.65	9.27983	0.21704	1.38984
MX	50	Cell 3	2	11.626	174.321	41.616	98.549	37.05	41.227	8.4766	0.212539	0.990653
MX	50	Cell 3	3	13.409	199.434	24.055	132.031	31.594	34.666	9.84645	0.158418	1.44111
MX	50	Cell 3	4	23.526	155.874	22.92	96.848	49.999	30.385	4.11664	0.320765	1.3257
MX	50	Cell 3	5	15.103	221.278	26.259	88.564	45.838	34.15	5.864	0.207151	1.30051
MX	50	Cell 3	6	13.398	111.365	39.019	120.537	44.735	44.712	8.99664	0.401697	1.1459
MX	50	Cell 3	7	24.224	187.567	72.043	101.875	61.898	33.81	4.20554	0.330005	0.469303
MX	50	Cell 3	8	18.203	131.886	37.122	110.752	54.696	42.958	6.08427	0.414722	1.15721
MX	50	Cell 3	9	7.969	198.215	15.226	120.907	41.943	46.446	15.1722	0.211604	3.05044
MX	50	Cell 3	10	6.591	166.765	26.527	133.157	39.732	36.195	20.2029	0.238251	1.36446
MX	50	Cell 4	1	8.345	104.992	52.353	95.187	51.739	36.474	11.4065	0.49279	0.696694
MX	50	Cell 4	2	36.802	74.014	23.49	93.795	52.95	26.663	2.54864	0.715405	1.13508
MX	50	Cell 4	3	19.369	201.915	14.116	73.144	56.632	41.664	3.77634	0.280474	2.95154
MX	50	Cell 4	4	16.731	189.998	17.147	141.012	27.285	27.686	8.42819	0.143607	1.61463
MX	50	Cell 4	5	15.304	123.533	32.95	64.81	66.478	24.364	4.23484	0.53814	0.739423
MX	50	Cell 4	6	11.309	180.522	13.24	96.672	56.607	17.985	8.54824	0.313574	1.35838
MX	50	Cell 4	7	11.957	97.063	51.947	88.173	58.036	18.581	7.37417	0.597921	0.357691
MX	50	Cell 4	8	31.225	78.547	18.653	98.068	58.063	20.726	3.14069	0.739213	1.11113
MX	50	Cell 4	9	37.398	72.881	19.443	57.562	73.954	19.708	1.53917	1.01472	1.01363
MX	50	Cell 4	10	31.045	87.583	18.909	73.388	57.634	32.673	2.36392	0.65805	1.72791

## Sheet: Arabidopsis model data
Supplemental Data, Ménard, Blaschek, et al., (2022).Lignin chemistries control vascular cell capacity. Plant Cell.
Supplemental Data Set S1. Summary of all data obtained in this study.
genotype	replicate	technical	cell.type	Area	Perimeter	Circularity	Adj. vessels	total_lignin	G_rel	GOH_rel	GCHO_rel	GCHO_term.GCHOH	S_rel	P_rel	cellulose	S/G	Benzaldehydes_rel	Wiesner	Convexity	G-CHO_term/G-CHO_tot	G-CHO/G-CHOH
4cl1	4	1	MX	352.247	83.8851	0.629	0.8	0.00551743	1.18389	0.382593	0.731122	1.91096	0.408057	0.0320812	0.00235267	1.69042	0.541722	0.28986	0.824836	2.52233	0.757619
4cl1	4	2	MX	764.256	104.6	0.878	0.5	0.00521929	1.04639	0.347192	0.680297	1.95942	0.476803	0.104094	0.00306459	2.02731	0.597303	0.28986	0.962369	2.34699	0.834869
4cl1	4	3	MX	242.48	65.4439	0.711	0.7	0.00472947	1.06722	0.35958	0.79408	2.20836	0.46639	0.132399	0.00231521	1.59988	0.510274	0.28986	0.912195	2.73953	0.806108
4cl1	4	1	PX	64.5515	29.1608	0.954	0.7	0.00382148	1.10089	0.382115	0.906984	2.37359	0.449553	0.206451	0.00155666	1.11417	0.787979	0.12536	0.96215	7.23504	0.328068
4cl1	4	2	PX	52.4428	26.9593	0.907	0.6	0.00405381	1.08568	0.373475	0.734401	1.9664	0.457158	0.115826	0.00163641	1.5011	1.03169	0.12536	0.958973	5.85834	0.335658
4cl1	4	3	PX	47.8502	25.3442	0.936	0.4	0.00478779	1.2375	0.382246	0.702972	1.83906	0.381252	0.069552	0.00115602	1.78025	0.491036	0.12536	0.960754	5.60762	0.327956
4cl1	4	1	SX	40.4292	23.7918	0.898	0	0.00614611	1.10647	0.415215	0.687916	1.65677	0.446765	-0.0140292	0.00213903	1.72162	0.475945	0.33032	0.951745	2.08257	0.79554
4cl1	4	2	SX	78.0268	32.6491	0.92	0.25	0.00553954	1.06512	0.357106	0.680543	1.90572	0.467438	0.0796172	0.00200347	1.79858	0.515676	0.33032	0.970816	2.06025	0.924991
4cl1x4cl2	4	1	MX	218.654	66.9115	0.614	0.25	0.00452466	0.987544	0.233361	0.701097	3.00434	0.506228	0.0987292	0.00337431	2.42567	0.583149	0.30126	0.849077	2.32722	1.29096
4cl1x4cl2	4	2	MX	332.52	70.8258	0.833	0.5	0.00425159	0.932044	0.289444	0.645506	2.23015	0.533978	0.108504	0.00306285	2.55492	0.569587	0.30126	0.952185	2.14269	1.04082
4cl1x4cl2	4	3	MX	325.783	76.5156	0.699	0.5	0.00409784	0.926094	0.359733	0.716776	1.99252	0.536953	0.136765	0.00288496	1.80395	0.717507	0.30126	0.920791	2.37926	0.837456
4cl1x4cl2	4	1	PX	90.0403	36.3293	0.857	0.6	0.00535139	1.00453	0.391003	0.635163	1.62445	0.497733	0.0787361	0.00228572	2.02328	0.43497	0.16536	0.951503	3.84109	0.422913
4cl1x4cl2	4	3	PX	93.1643	35.7263	0.917	0.75	0.00517129	1.0716	0.343099	0.679321	1.97996	0.464198	0.0389772	0.00199958	1.88807	0.543719	0.16536	0.970502	4.10814	0.48196
4cl1x4cl2	5	1	MX	324.902	72.7286	0.772	0.2	0.00538233	1.02808	0.27753	0.692689	2.4959	0.485959	0.081039	0.00307842	1.78836	0.428721	0.29028	0.938243	2.38628	1.04594
4cl1x4cl2	5	2	MX	241.991	64.2971	0.736	0.3	0.00483142	1.06352	0.21977	0.628802	2.86118	0.468241	0.0589545	0.00322415	1.94255	0.52103	0.29028	0.89523	2.16619	1.32083
4cl1x4cl2	5	3	MX	237.792	58.7474	0.866	0.4	0.00520705	1.07497	0.299767	0.664527	2.21681	0.462515	0.0492177	0.00339298	1.95948	0.488718	0.29028	0.959034	2.28926	0.968352
4cl1x4cl2	5	4	MX	157.716	58.7806	0.574	0.2	0.00458546	1.05516	0.332688	0.596605	1.79328	0.472419	0.0653443	0.00267252	2.08325	0.613171	0.29028	0.860425	2.05527	0.872529
4cl1x4cl2	5	1	PX	93.2629	35.6581	0.922	0.3	0.00531209	1.18691	0.451863	0.816408	1.80676	0.406545	0.0118834	0.00229143	2.01524	0.454444	0.11206	0.973494	7.28545	0.247996
4cl1x4cl2	5	2	PX	60.7407	28.7588	0.923	0.3	0.00344972	1.19851	0.680351	1.01109	1.48613	0.400747	0.0271003	0.00241986	1.5227	0.75636	0.11206	0.959871	9.02279	0.164709
4cl1x4cl2	5	3	PX	49.2201	26.0374	0.912	0.3	0.00507823	1.21994	0.503321	0.862363	1.71335	0.390028	0.0253245	0.00222817	2.20382	0.361829	0.11206	0.961868	7.69555	0.222641
4cl1x4cl2	5	4	PX	48.8292	26.0116	0.907	0.3	0.00519394	1.08801	0.450654	0.807732	1.79236	0.455997	0.0113576	0.00252376	1.95372	0.443105	0.11206	0.972775	7.20803	0.248661
4cl1x4cl2	5	5	PX	100.194	37.0114	0.919	0.4	0.00532375	1.16538	0.417452	0.745478	1.78578	0.417308	-0.000842473	0.00205382	2.35782	0.436594	0.11206	0.967916	6.65249	0.268438
4cl1x4cl2	5	6	PX	71.3877	31.9282	0.88	0.4	0.00400056	1.05433	0.490583	0.833992	1.7	0.472833	0.0223212	0.00307793	2.18632	0.670553	0.11206	0.95182	7.44237	0.228422
4cl1x4cl2	5	2	SX	99.7082	38.7667	0.834	0.8	0.00526144	1.07673	0.287533	0.740017	2.57367	0.461633	0.0138377	0.00206761	1.74561	0.506029	0.25702	0.965026	2.87922	0.893879
4cl1x4cl2	5	5	SX	73.0466	31.2811	0.938	0.8	0.00468186	1.10037	0.294465	0.673309	2.28655	0.449814	0.0712563	0.00330986	1.75932	0.564404	0.25702	0.957746	2.61968	0.872838
4cl2	1	1	MX	318.263	65.1323	0.943	0.5	0.00659721	1.20171	0.426429	0.717273	1.68205	0.399144	0.00169556	0.00160029	1.28958	0.443053		0.984593
4cl2	1	2	MX	306.739	63.7052	0.95	0.5	0.00604268	1.23939	0.47915	0.763663	1.59379	0.380305	0.0437946	0.00167589	1.3056	0.524966		0.980953
4cl2	1	1	PX	133.301	42.0799	0.946	0.25	0.00357954	0.945908	0.35482	0.515371	1.45249	0.527046	0.0634721	0.00156324	1.71617	1.22884		0.972907
4cl2	1	2	PX	114.451	39.0543	0.943	0.25	0.00401185	1.1158	0.436627	0.798481	1.82875	0.442099	0.194569	0.00146785	1.93765	0.873472		0.970175
4cl2	1	3	PX	122.559	40.4205	0.943	0.2	0.00389068	1.29863	0.419314	0.893802	2.13158	0.350683	0.163118	0.000990235	1.24036	0.797751		0.974379
4cl2	1	1	SX	78.4177	33.866	0.859	0.15	0.00481822	1.03685	0.384811	0.623577	1.62047	0.481575	0.0535399	0.0020552	1.649	0.681355		0.959368
4cl2	1	2	SX	92.1887	35.7503	0.906	0.2	0.00491306	1.11197	0.417364	0.621186	1.48836	0.444013	0.0333459	0.00188299	1.25037	0.570557		0.974207
cad4	4	1	MX	206.446	54.0551	0.888	0.6	0.00623606	1.3127	0.516185	0.770027	1.49176	0.343652	0.0209751	0.00172935	1.28294	0.384823	0.4497	0.97196	1.71231	0.871199
cad4	4	2	MX	220.214	55.5282	0.897	0.6	0.00614712	1.27218	0.473825	0.751137	1.58526	0.363911	0.0433645	0.00226773	1.27936	0.498389	0.4497	0.973652	1.67031	0.949084
cad4	4	3	MX	410.646	74.4027	0.932	0.3	0.00635034	1.24336	0.464125	0.762053	1.64191	0.37832	0.0231022	0.00244478	1.27074	0.455881	0.4497	0.982249	1.69458	0.968919
cad4	4	4	MX	198.437	51.7172	0.932	0.25	0.00651162	1.27253	0.47306	0.783451	1.65613	0.363733	0.00665296	0.00198077	1.11395	0.414724	0.4497	0.976922	1.74216	0.950619
cad4	4	5	MX	230.664	58.0837	0.859	0.25	0.0068173	1.2548	0.510018	0.718708	1.40918	0.372601	0.016675	0.00193221	1.41316	0.382434	0.4497	0.972817	1.59819	0.881734
cad4	4	1	PX	57.3243	28.2094	0.905	0.2	0.00532531	1.25021	0.543217	0.775223	1.4271	0.374894	0.0228204	0.00159128	1.34981	0.595077	0.11512	0.951368	6.73404	0.211923
cad4	4	2	PX	76.854	32.0038	0.943	0	0.00514718	1.22851	0.48805	0.856729	1.75541	0.385744	0.0905446	0.00173031	1.30592	0.653689	0.11512	0.956224	7.44205	0.235877
cad4	4	3	PX	49.1215	25.5267	0.947	0	0.00613887	1.27151	0.432704	0.746149	1.72439	0.364244	0.0175525	0.00193771	1.27358	0.440806	0.11512	0.969148	6.48149	0.266048
cad4	4	4	PX	79.101	32.3154	0.952	0.2	0.00568558	1.17923	0.432828	0.728976	1.68422	0.410384	0.0251865	0.00146693	1.32749	0.604362	0.11512	0.972378	6.33231	0.265972
cad4	4	5	PX	56.7396	27.5456	0.94	0.25	0.00441577	1.18342	0.522761	0.800775	1.53182	0.408292	0.0621428	0.00223847	1.93131	0.507843	0.11512	0.957163	6.956	0.220215
cad4	4	1	SX	71.4829	31.7125	0.893	0.25	0.00692474	1.23349	0.511238	0.712474	1.39363	0.383256	0.0186462	0.00185983	1.47146	0.441734	0.43766	0.968229	1.62792	0.85608
cad4	4	2	SX	86.1344	35.1345	0.877	0.4	0.00655147	1.2545	0.480735	0.710017	1.47694	0.372749	0.0208079	0.00169595	1.40366	0.406287	0.43766	0.954566	1.6223	0.910398
cad4	4	3	SX	44.3352	25.4493	0.86	0.15	0.00523349	1.15683	0.473952	0.665684	1.40454	0.421584	0.032975	0.00212726	1.33624	0.530267	0.43766	0.936051	1.52101	0.923426
cad4	4	5	SX	77.1497	33.547	0.861	0.25	0.00692421	1.2452	0.454602	0.7127	1.56774	0.377401	0.0333257	0.00166707	1.45265	0.416645	0.43766	0.959904	1.62843	0.962732
cad4xcad5	4	1	MX	325.096	65.455	0.954	0.1	0.00301723	0.878443	0.157094	0.902948	5.74784	0.560779	0.287915	0.00127897	1.68503	0.908121	0.39158	0.983747	2.30591	2.49265
cad4xcad5	4	2	MX	201.854	55.8398	0.814	0.6	0.00288932	1.06823	0.212552	0.946531	4.45317	0.465885	0.145287	0.00120307	0.870916	0.949537	0.39158	0.958267	2.41721	1.84228
cad4xcad5	4	1	PX	19.9206	19.1086	0.686	0.2	0.00436623	1.00545	0.241786	0.756062	3.12699	0.497274	0.134281	0.000746735	1.32333	0.657737	0.25768	0.86802	2.93411	1.06574
cad4xcad5	4	2	PX	16.0146	17.7018	0.642	0.2	0.00324198	1.01296	0.356958	0.992379	2.7801	0.493521	0.322041	0.000899327	1.56988	0.993006	0.25768	0.905962	3.85121	0.721878
cad4xcad5	4	3	PX	16.4056	18.0946	0.63	0.2	0.00358813	1.0639	0.24429	0.885498	3.62478	0.46805	0.122835	0.000235674	1.11962	0.966343	0.25768	0.870491	3.43642	1.05481
cad4xcad5	4	4	PX	36.0338	22.4735	0.897	0.25	0.00345018	0.993351	0.200018	0.962575	4.81245	0.503325	0.08723	0.00153786	1.75618	0.911746	0.25768	0.955902	3.73554	1.28829
cad4xcad5	4	5	PX	89.7445	34.5574	0.944	0.55	0.00277187	1.14623	0.435768	1.01993	2.34053	0.426883	0.198411	0.00150645	2.2093	0.996211	0.25768	0.968381	3.95812	0.591324
cad4xcad5	5	1	MX	288.671	62.3003	0.935	0.25	0.00548287	1.138	0.331005	0.886704	2.67883	0.430999	0.0404947	0.000445073	1.49093	0.565477	0.42318	0.983371	2.09534	1.27847
cad4xcad5	5	2	MX	268.261	61.2236	0.899	0.6	0.00599195	1.14397	0.370505	1.01042	2.72713	0.428017	0.00646467	0.000853065	1.86778	0.47199	0.42318	0.978621	2.38768	1.14217
cad4xcad5	5	3	MX	259.083	59.6306	0.916	0.4	0.00547996	1.16351	0.338712	0.956294	2.82332	0.418246	0.0523894	0.000992341	1.68091	0.519802	0.42318	0.976802	2.25978	1.24938
cad4xcad5	5	4	MX	275.39	60.6336	0.941	0.2	0.00488816	1.05661	0.319364	0.90937	2.84744	0.471697	0.185336	0.00124538	1.96488	0.609318	0.42318	0.983263	2.1489	1.32507
cad4xcad5	5	5	MX	234.961	59.3005	0.84	0.6	0.00502366	1.19915	0.371499	0.877384	2.36174	0.400427	0.0151678	0.000825409	1.16336	0.622441	0.42318	0.962405	2.07331	1.13911
cad4xcad5	5	6	MX	189.16	51.8204	0.885	0.7	0.0052341	1.05888	0.380131	1.00111	2.63359	0.470558	0.0777111	0.00094464	1.62661	0.486029	0.42318	0.966562	2.36568	1.11325
cad4xcad5	5	1	PX	126.366	41.5268	0.921	0.2	0.0054004	1.12204	0.368709	0.841096	2.28119	0.438978	0.00832054	0.000936601	1.54847	0.459336	0.24212	0.976592	3.47388	0.656669
cad4xcad5	5	2	PX	101.561	36.934	0.936	0	0.00418624	1.12022	0.476568	0.901589	1.89184	0.43989	0.138035	0.00147031	1.20519	0.602765	0.24212	0.971957	3.72373	0.508049
cad4xcad5	5	3	PX	23.9251	21.4649	0.653	0.25	0.00461141	1.28885	0.505648	0.940378	1.85975	0.355573	0.0754903	0.00206831	2.12497	0.573696	0.24212	0.868782	3.88393	0.478831
cad4xcad5	5	4	PX	11.4254	12.4619	0.924	0	0.00476638	1.24828	0.474614	0.809549	1.7057	0.375862	0.072929	0.00243908	2.0312	0.606917	0.24212	0.928453	3.34359	0.510141
cad4xcad5	5	5	PX	100.585	36.6464	0.941	0	0.0041023	1.07493	0.374278	0.860563	2.29927	0.462534	0.0572629	0.00187922	1.45648	0.613046	0.24212	0.970768	3.55428	0.6469
cad4xcad5	5	6	PX	35.6429	27.1308	0.609	0.25	0.00487851	1.13807	0.393441	0.825599	2.09841	0.430966	0.0358873	0.00135138	2.08021	0.481968	0.24212	0.840953	3.40988	0.615391
cad4xcad5	5	7	PX	88.6703	35.1308	0.903	0.1	0.00395421	1.02823	0.381001	0.758271	1.99021	0.485887	0.164896	0.00181455	1.69398	0.78572	0.24212	0.965931	3.1318	0.635484
cad4xcad5	5	8	PX	12.9892	13.8226	0.854	0.3	0.00384658	1.28055	0.42936	0.805109	1.87514	0.359725	0.103759	0.00115325	1.02539	0.573179	0.24212	0.898636	3.32525	0.563909
cad4xcad5	5	1	SX	89.9417	35.5309	0.895	0	0.00477673	1.16813	0.357043	1.0079	2.82292	0.415934	0.0712321	0.00115606	1.63096	0.525625	0.45254	0.968448	2.22721	1.26747
cad4xcad5	5	4	SX	56.7396	27.9549	0.912	0.1	0.00415677	1.14211	0.271643	1.08949	4.01074	0.428947	0.0801589	0.00187843	1.71576	0.473612	0.45254	0.960357	2.4075	1.66594
cad5	5	1	MX	169.726	49.4291	0.873	0.4	0.00588289	1.29359	0.368922	0.947544	2.56841	0.353204	0.0246382	0.00160692	1.56959	0.401781	0.47028	0.970946	2.01485	1.27474
cad5	5	2	MX	198.927	53.2106	0.883	0.3	0.00495417	1.21845	0.378396	0.957555	2.53056	0.390776	0.0895814	0.00144737	1.38071	0.550085	0.47028	0.972318	2.03614	1.24283
cad5	5	4	MX	320.898	65.5859	0.937	0.45	0.00550928	1.2326	0.391549	0.942768	2.40779	0.383699	0.0505077	0.00163948	1.50483	0.465008	0.47028	0.97421	2.00469	1.20108
cad5	5	6	MX	172.462	49.7591	0.875	0.4	0.00631276	1.21863	0.386051	0.933363	2.41772	0.390683	0.0552555	0.00113163	2.00717	0.380974	0.47028	0.968206	1.9847	1.21818
cad5	5	1	PX	66.8937	29.8319	0.945	0.25	0.00451858	1.15078	0.371312	0.764704	2.05947	0.424609	0.135451	0.000607978	1.312	0.638361	0.1574	0.975752	4.85835	0.423902
cad5	5	2	PX	71.68	30.656	0.958	0.15	0.004404	1.22834	0.467456	0.92292	1.97435	0.385832	0.13517	0.000763157	1.30015	0.697038	0.1574	0.972198	5.86353	0.336716
cad5	5	3	PX	80.6647	32.9828	0.932	0	0.00408451	1.3726	0.378513	1.0069	2.66015	0.3137	0.131663	0.00148955	0.915648	0.691932	0.1574	0.96948	6.3971	0.415837
cad5	5	4	PX	38.6717	22.9067	0.926	0.3	0.00520731	1.2529	0.328608	0.833646	2.5369	0.373552	0.0993647	0.000612581	1.35076	0.628211	0.1574	0.951887	5.29635	0.47899
cad5	5	5	PX	90.1355	34.515	0.951	0	0.00543491	1.28424	0.425827	0.890126	2.09035	0.357881	0.0592807	0.00161906	1.50679	0.542025	0.1574	0.970534	5.65518	0.369634
cad5	5	6	PX	81.2494	33.1119	0.931	0	0.00412167	1.248	0.35387	0.95905	2.71018	0.376002	0.158269	0.000918486	1.67897	0.79485	0.1574	0.971941	6.09307	0.444796
cad5	5	1	SX	43.5533	24.2896	0.928	0.15	0.00488636	1.18419	0.361583	0.963464	2.66457	0.407907	0.0293537	0.00168304	1.57594	0.473699	0.5143	0.95299	1.87335	1.42236
cad5	5	2	SX	41.1125	23.9632	0.9	0.15	0.00511161	1.0722	0.339161	0.96821	2.85472	0.463899	0.100214	0.00141362	1.56445	0.541742	0.5143	0.965589	1.88258	1.51639
cad5	5	3	SX	64.4529	29.9093	0.905	0	0.0044394	1.2399	0.339566	1.12643	3.31727	0.380051	0.0227748	0.0015104	1.22704	0.37981	0.5143	0.964885	2.19023	1.51458
cad5	5	4	SX	43.7505	24.166	0.941	0	0.00524999	1.14662	0.355875	0.861786	2.4216	0.426692	0.0819458	0.00182549	1.78174	0.342116	0.5143	0.973893	1.67565	1.44517
cad5	5	5	SX	85.5463	36.5265	0.806	0.45	0.0057293	1.26365	0.426039	1.07762	2.52939	0.368174	0.00851282	0.00137116	1.66171	0.391646	0.5143	0.956335	2.09531	1.20717
ccoaomt1	3	1	MX	154.884	54.1399	0.664	0.3	0.00605699	1.1769	0.345567	0.704711	2.03929	0.411552	0.0270113	0.00170366	1.69008	0.542713	0.40254	0.837383	1.75066	1.16487
ccoaomt1	3	2	MX	241.896	68.8401	0.641	0.5	0.0044954	0.962177	0.0773776	0.658683	8.51259	0.518912	0.117735	0.00108396	1.31656	0.689059	0.40254	0.884962	1.63632	5.20228
ccoaomt1	3	3	MX	234.862	72.8503	0.556	0.2	0.00410676	0.868491	0.259615	0.64481	2.48372	0.565755	0.167772	0.00245061	2.00808	0.668582	0.40254	0.807039	1.60185	1.55053
ccoaomt1	3	4	MX	335.254	71.3679	0.827	0.4	0.00372326	1.09441	0.499824	0.813227	1.62703	0.452797	0.0877136	0.002432	1.38526	0.374684	0.40254	0.929598	2.02024	0.805364
ccoaomt1	3	5	MX	335.645	74.5041	0.76	0.4	0.00467744	1.02392	0.390468	0.597088	1.52916	0.488042	0.0293867	0.00273807	1.6404	0.810167	0.40254	0.899973	1.4833	1.03092
ccoaomt1	3	6	MX	185.254	54.5805	0.781	0.25	0.00482119	1.10857	0.387075	0.651018	1.68189	0.445714	0.130888	0.0026272	1.58139	0.612754	0.40254	0.920883	1.61728	1.03995
ccoaomt1	3	7	MX	208.398	70.6894	0.524	0.3	0.00572884	1.10008	0.314454	0.749033	2.38201	0.449962	0.0575274	0.00174395	1.96221	0.475522	0.40254	0.873513	1.86077	1.28012
ccoaomt1	3	8	MX	238.183	56.8152	0.927	0.25	0.00587491	1.16753	0.431985	0.707134	1.63694	0.416236	0.0205868	0.0022353	1.46577	0.466618	0.40254	0.975211	1.75668	0.931838
ccoaomt1	3	1	PX	54.6864	27.164	0.931	0.2	0.0047478	1.10731	0.394985	0.752099	1.90412	0.446344	0.0462115	0.0014938	1.23636	0.724143	0.10866	0.962199	6.92158	0.275099
ccoaomt1	3	2	PX	77.4421	31.9688	0.952	0.25	0.00479441	1.02504	0.347232	0.725164	2.08841	0.487481	0.0217495	0.00197742	1.75621	0.699894	0.10866	0.9671	6.6737	0.312932
ccoaomt1	3	3	PX	38.8655	24.1826	0.835	0.5	0.00485437	1.21912	0.450406	0.775146	1.72099	0.390439	0.103881	0.00162792	1.02166	0.808409	0.10866	0.95442	7.13368	0.241249
ccoaomt1	3	4	PX	38.6717	23.6092	0.872	0.6	0.00471782	1.22915	0.519531	0.832462	1.60233	0.385425	0.0432542	0.00174084	1.12334	0.60375	0.10866	0.958867	7.66116	0.20915
ccoaomt1	3	5	PX	60.547	28.709	0.923	0.15	0.00506491	1.15727	0.465081	0.708205	1.52275	0.421364	0.0650417	0.00208268	1.6569	0.618974	0.10866	0.95825	6.51762	0.233637
ccoaomt1	3	6	PX	62.3045	29.2013	0.918	0.65	0.00482101	1.15406	0.334301	0.781122	2.33658	0.422969	0.0393071	0.00215071	1.14555	0.707398	0.10866	0.971071	7.18868	0.325036
ccoaomt1	3	2	SX	83.2041	34.8856	0.859	0.4	0.00473281	1.07374	0.317354	0.678712	2.13866	0.463129	0.0129436	0.00300342	1.32993	0.574349	0.40144	0.959467	1.69069	1.26496
ccoaomt1	3	4	SX	54.9821	31.4286	0.699	0.4	0.00543206	1.14238	0.427098	0.627861	1.47006	0.428811	0.0302036	0.00259934	1.36889	0.492583	0.40144	0.944633	1.56402	0.939925
ccoaomt1	3	5	SX	51.9532	26.6219	0.921	0.3	0.00486937	1.12942	0.425603	0.775287	1.82162	0.43529	0.0769567	0.00242928	1.64826	0.521731	0.40144	0.965506	1.93126	0.943226
ccoaomt1	4	1	MX	326.758	68.1302	0.885	0.35	0.0047785	1.28659	0.443709	0.881546	1.98677	0.356705	0.0307901	0.00158401	0.947078	0.678458	0.4061	0.965381	2.17076	0.915239
ccoaomt1	4	2	MX	89.0612	39.5503	0.715	0.7	0.00440952	1.18325	0.428356	0.705621	1.64728	0.408376	0.0586701	0.0017082	1.45947	0.568906	0.4061	0.936347	1.73756	0.948043
ccoaomt1	4	3	MX	225.877	57.2706	0.865	0.3	0.00411717	1.16431	0.139675	0.669502	4.79328	0.417846	0.101846	0.00223055	1.16406	0.613121	0.4061	0.967374	1.64861	2.90746
ccoaomt1	4	4	MX	208.299	60.8124	0.708	0.6	0.00378691	1.24206	0.465466	0.778085	1.67163	0.378969	0.0245013	0.00187613	1.16534	0.771317	0.4061	0.951372	1.91599	0.872459
ccoaomt1	4	5	MX	182.909	57.9804	0.684	0.65	0.00489987	1.22398	0.507655	0.766109	1.50911	0.388008	0.0992287	0.00173968	1.65245	0.568738	0.4061	0.917236	1.8865	0.799952
ccoaomt1	4	1	PX	67.9679	30.1564	0.939	0.4	0.00355405	1.03031	0.42899	0.63483	1.47982	0.484843	0.0971793	0.00154228	1.17638	1.03728	0.17172	0.962638	3.69689	0.400289
ccoaomt1	4	2	PX	47.2655	25.335	0.925	0.4	0.00458787	1.18963	0.441307	0.766549	1.737	0.405185	0.0634027	0.00205594	0.91595	0.625636	0.17172	0.95272	4.46394	0.389117
ccoaomt1	4	3	PX	74.318	31.6461	0.932	0.3	0.00474306	1.17019	0.464153	0.74475	1.60453	0.414903	0.030506	0.00151372	1.46775	0.682856	0.17172	0.95605	4.337	0.369964
ccoaomt1	4	4	PX	30.5675	24.6878	0.63	0.2	0.00355721	1.08091	0.310568	0.591516	1.90463	0.459544	0.0897253	0.00138617	1.78508	1.15372	0.17172	0.815157	3.44466	0.552923
ccoaomt1	4	5	PX	46.3884	24.8316	0.945	0.3	0.00506029	1.16501	0.354197	0.650796	1.83738	0.417495	0.0835969	0.0021864	1.53454	0.591975	0.17172	0.973393	3.78987	0.484815
ccoaomt1	4	3	SX	65.2348	30.6671	0.872	0	0.00434824	1.0355	0.394319	0.482295	1.22311	0.482252	0.100253	0.00195901	2.01181	0.623472	0.36842	0.952925	1.30909	0.93432
ccoaomt1	4	5	SX	57.5181	29.3064	0.842	0	0.00492292	1.06845	0.432095	0.546601	1.265	0.465774	0.0227926	0.00231278	1.47788	0.631164	0.36842	0.959238	1.48363	0.852637
ccoaomt1	5	1	MX	228.322	65.997	0.659	0.4	0.00545611	1.1126	0.454021	0.618122	1.36144	0.443702	0.0997621	0.00197429	1.69172	0.563891	0.32296	0.885942	1.91393	0.711333
ccoaomt1	5	2	MX	233.788	66.5133	0.664	0.4	0.00499878	1.16103	0.420157	0.663482	1.57913	0.419483	0.0844882	0.00179992	1.38348	0.522966	0.32296	0.912339	2.05438	0.768666
ccoaomt1	5	3	MX	200.392	65.9878	0.578	0.3	0.0054306	1.19728	0.395495	0.63529	1.60632	0.401362	0.0734769	0.00218284	1.51704	0.485394	0.32296	0.85216	1.96709	0.816597
ccoaomt1	5	4	MX	155.275	61.7066	0.512	0.65	0.00462455	1.00874	0.24319	0.59246	2.4362	0.49563	0.138273	0.00151412	1.48204	0.65453	0.32296	0.791451	1.83447	1.32801
ccoaomt1	5	5	MX	96.0946	50.303	0.477	0.5	0.00420979	1.07979	0.455192	0.781363	1.71656	0.460104	0.0645017	0.00140786	1.91491	0.641501	0.32296	0.78097	2.41938	0.709503
ccoaomt1	5	6	MX	107.228	52.9636	0.48	0.5	0.00545758	1.16443	0.42743	0.627368	1.46777	0.417785	0.127078	0.00184098	1.82462	0.488145	0.32296	0.778724	1.94256	0.755586
ccoaomt1	5	1	PX	86.4267	33.8088	0.95	0.4	0.00423882	1.039	0.448612	0.562004	1.25276	0.480499	0.0887356	0.00135813	2.16196	0.821171	0.12142	0.965114	4.62859	0.270657
ccoaomt1	5	2	PX	45.6065	30.2301	0.627	0.7	0.00557097	1.18195	0.373978	0.658267	1.76018	0.409023	0.063874	0.00230083	1.67175	0.565364	0.12142	0.826566	5.42141	0.324671
ccoaomt1	5	3	PX	139.648	43.3484	0.934	0	0.0037777	1.20221	0.499346	0.673838	1.34944	0.398896	0.0727475	0.00121534	1.11955	0.831761	0.12142	0.972791	5.54965	0.243158
ccoaomt1	5	4	PX	137.207	46.1306	0.81	0.4	0.00502831	1.21509	0.3249	0.695878	2.14182	0.392457	0.0370826	0.00120254	1.28249	0.554532	0.12142	0.966963	5.73117	0.373715
ccoaomt1	5	5	PX	133.692	46.5492	0.775	0.6	0.00372001	1.21918	0.298709	0.662421	2.21761	0.390408	0.105699	0.00120696	1.50667	0.811823	0.12142	0.92941	5.45561	0.406482
ccoaomt1	5	1	SX	63.8682	29.1257	0.946	0.4	0.00378142	0.97249	0.618776	0.584954	0.94534	0.513755	0.15038	0.00218368	1.6696	0.663091	0.3605	0.97176	1.62262	0.582601
ccoaomt1	5	2	SX	67.4818	29.8466	0.952	0.25	0.00440855	1.05064	0.369111	0.629575	1.70565	0.474678	0.0807527	0.00205477	1.68206	0.539862	0.3605	0.961075	1.74639	0.976671
ccoaomt1	5	3	SX	63.1849	29.4889	0.913	0.3	0.00460355	1.04965	0.501944	0.6011	1.19754	0.475175	-0.0318238	0.00273722	1.65248	0.674482	0.3605	0.948704	1.66741	0.718208
ccoaomt1	5	5	SX	50.7804	26.1425	0.934	0.3	0.00468822	0.95407	0.356577	0.571316	1.60222	0.522965	-0.00235533	0.0021872	1.93475	0.527555	0.3605	0.952375	1.58479	1.011
ccr1-3	3	1	MX	165.331	67.4868	0.456	0.4	0.0040195	1.1215	0.386438	0.665596	1.72239	0.439248	0.0133946	0.00186994	1.05612	0.834296	0.4224	0.685145	1.57575	1.09306
ccr1-3	3	2	MX	460.155	95.5708	0.633	0.25	0.00412219	0.951871	0.265441	0.558819	2.10525	0.524064	0.0575671	0.00261618	1.58743	0.718232	0.4224	0.870015	1.32296	1.59132
ccr1-3	3	3	MX	189.844	56.557	0.746	0.4	0.00437047	1.10665	0.305235	0.663849	2.17488	0.446674	0.0769626	0.00188924	1.2994	0.709531	0.4224	0.889707	1.57161	1.38385
ccr1-3	3	6	MX	106.347	51.3577	0.507	0.8	0.00365135	1.09417	0.347178	0.677229	1.95067	0.452915	0.084077	0.00134927	1.16816	0.914999	0.4224	0.858154	1.60329	1.21667
ccr1-3	3	1	PX	49.4139	26.2513	0.901	0.25	0.00347097	1.10437	0.195661	0.770158	3.93619	0.447816	0.0891414	0.00226559	1.24709	0.884798	0.20282	0.960169	3.79725	1.03659
ccr1-3	3	2	PX	24.6084	20.3015	0.75	0.35	0.00438105	1.13854	0.261389	0.640169	2.4491	0.430729	0.205876	0.00204479	1.59575	0.751428	0.20282	0.909765	3.15634	0.775931
ccr1-3	3	3	PX	44.3352	29.9241	0.622	0.2	0.00469997	1.01486	0.262059	0.595216	2.2713	0.492572	0.090821	0.00165227	1.82008	0.459752	0.20282	0.853366	2.9347	0.773946
ccr1-3	3	4	PX	44.7261	29.2161	0.658	0.3	0.00347847	1.17709	0.232165	0.775807	3.34162	0.411453	0.0407421	0.00181893	1.15321	0.867709	0.20282	0.828214	3.8251	0.873604
ccr1-3	3	5	PX	41.602	25.0308	0.834	0.25	0.00421006	1.16149	0.371994	0.742068	1.99484	0.419253	0.0329498	0.00184739	1.15975	0.716143	0.20282	0.924111	3.65875	0.545224
ccr1-3	3	6	PX	11.3268	17.2428	0.479	0.6	0.00439918	1.0089	0.280268	0.640489	2.28528	0.495552	0.107407	0.00202397	1.42691	0.728291	0.20282	0.729422	3.15792	0.723666
ccr1-3	3	7	PX	23.048	18.0927	0.885	0.2	0.00463949	0.950801	0.267651	0.705074	2.6343	0.524599	0.0354605	0.00167251	1.88586	0.503414	0.20282	0.932856	3.47635	0.757777
ccr1-3	3	8	PX	66.7985	34.2532	0.715	0.3	0.00442589	1.18115	0.222048	0.651396	2.93358	0.409425	0.140368	0.00167772	1.61493	0.680573	0.20282	0.886013	3.2117	0.913405
ccr1-3	3	1	SX	69.5316	30.3352	0.949	0.2	0.00427085	1.06379	0.210617	0.702669	3.33624	0.468103	0.0910118	0.00214622	1.51951	0.724092	0.37146	0.970028	1.89164	1.76367
ccr1-3	3	2	SX	39.5522	22.9086	0.947	0	0.00418668	0.894789	0.298781	0.535626	1.7927	0.552606	0.122937	0.00343312	2.15908	0.719886	0.37146	0.959746	1.44195	1.24325
ccr1-3	3	3	SX	60.4484	29.0225	0.902	0.3	0.00440068	1.0867	0.291196	0.603806	2.07354	0.456648	0.0469175	0.00222738	1.20503	0.657293	0.37146	0.955251	1.62549	1.27564
ccr1-3	3	4	SX	41.3097	24.4426	0.869	0	0.00360587	1.09186	0.283997	0.67613	2.38077	0.454069	0.142147	0.00261454	1.29991	0.805175	0.37146	0.940048	1.8202	1.30797
ccr1-3	3	5	SX	42.9686	24.2084	0.921	0.2	0.00419206	1.0396	0.291654	0.662593	2.27185	0.480201	0.0446604	0.00260031	1.94824	0.574204	0.37146	0.956489	1.78375	1.27363
ccr1-3	4	1	MX	161.72	56.9553	0.626	0.3	0.00338908	0.931244	0.255927	0.759654	2.96825	0.534378	0.196201	0.00147097	1.23431	0.677513	0.2398	0.887937	3.16786	0.936987
ccr1-3	4	2	MX	117.188	58.3215	0.433	0.2	0.00391126	0.872271	0.340185	0.606722	1.78351	0.563864	0.185039	0.0016119	1.65621	0.702614	0.2398	0.770226	2.53012	0.704911
ccr1-3	4	3	MX	143.36	50.5943	0.704	0.7	0.00446286	1.1301	0.350112	0.697246	1.9915	0.434952	0.135783	0.00108258	1.25889	0.548785	0.2398	0.88274	2.90762	0.684924
ccr1-3	4	4	MX	96.2884	50.9188	0.467	0.7	0.00362755	0.959272	0.192848	0.781	4.04983	0.520364	0.02305	0.00180036	1.09433	0.800032	0.2398	0.74924	3.25688	1.24347
ccr1-3	4	5	MX	85.1553	48.4445	0.456	0.6	0.00465382	1.01196	0.334228	0.693896	2.07612	0.494021	0.0961884	0.0023903	1.40408	0.59715	0.2398	0.800729	2.89365	0.717475
ccr1-3	4	1	PX	30.3704	22.6763	0.742	0.7	0.00407504	1.04052	0.36201	0.611621	1.68951	0.479738	0.0416488	0.000863006	1.33545	0.924721	0.14116	0.893668	4.33282	0.389934
ccr1-3	4	2	PX	14.2571	19.7097	0.461	0.4	0.0032107	0.993383	0.309515	0.708394	2.28873	0.503308	0.276396	0.000556658	1.69574	1.09773	0.14116	0.797793	5.01838	0.456069
ccr1-3	4	3	PX	58.7895	35.6083	0.583	0.6	0.00404288	1.00489	0.319525	0.666813	2.08689	0.497555	0.149847	0.00177294	1.42176	0.774721	0.14116	0.791053	4.72381	0.441781
ccr1-3	4	1	SX	58.888	28.6851	0.899	0	0.00367285	0.829485	0.290273	0.522772	1.80096	0.585258	0.00998943	0.00181543	1.77303	0.733672	0.3047	0.951134	1.71569	1.0497
ccr1-3	4	2	SX	48.1459	30.3739	0.656	0.3	0.00408361	1.03951	0.203261	0.608311	2.99275	0.480243	0.0741342	0.00194779	2.31356	0.98978	0.3047	0.835625	1.99643	1.49906
ccr1-3	4	3	SX	58.7895	34.4099	0.624	0.2	0.00256713	0.978709	0.486101	0.721305	1.48386	0.510646	0.304673	0.00166678	0.960772	1.25391	0.3047	0.821295	2.36726	0.626825
ccr1-3	4	4	SX	56.641	34.0024	0.616	0.3	0.00452767	1.04411	0.240897	0.642273	2.66617	0.477943	0.155603	0.00271108	1.79557	0.695802	0.3047	0.785906	2.10789	1.26485
ccr1-3	5	1	MX	138.965	56.1901	0.553	0.7	0.00405591	1.02496	0.199341	0.599887	3.00936	0.487521	0.0814199	0.00200665	1.2779	0.683957	0.15684	0.782298	3.82484	0.786794
ccr1-3	5	2	MX	172.167	82.5926	0.317	0.6	0.004027	1.0325	0.24633	0.795196	3.22817	0.483749	0.108226	0.00203046	1.93726	0.617495	0.15684	0.621423	5.07011	0.636707
ccr1-3	5	3	MX	128.807	52.3256	0.591	0.6	0.00454013	1.06393	0.273375	0.733009	2.68134	0.468034	0.0736183	0.000928283	1.49129	0.506164	0.15684	0.885221	4.67361	0.573718
ccr1-3	5	4	MX	113.183	46.1693	0.667	0.3	0.00472387	1.11309	0.44622	0.672203	1.50644	0.443457	0.0503797	0.00168603	1.53182	0.758696	0.15684	0.898456	4.28592	0.351486
ccr1-3	5	1	PX	5.07872	12.779	0.391	0	0.00335095	0.977409	0.204597	0.591649	2.89177	0.511296	0.2542	0.000763609	1.17043	1.06986	0.04248	0.650131	13.9277	0.207627
ccr1-3	5	2	PX	6.73764	13.6013	0.458	0.2	0.00352973	1.14668	0.525343	0.593302	1.12936	0.426662	0.127069	0.0018602	1.26028	0.934035	0.04248	0.758225	13.9666	0.0808615
ccr1-3	5	3	PX	6.54387	12.8159	0.501	0.2	0.00430638	1.08205	0.229104	0.619386	2.70352	0.458974	0.143322	0.00106068	1.10762	0.758135	0.04248	0.670031	14.5807	0.185418
ccr1-3	5	4	PX	10.3512	15.5852	0.536	0.5	0.00448891	1.05532	0.265639	0.62245	2.34322	0.472341	0.0305812	0.00152046	2.62648	0.714445	0.04248	0.721051	14.6528	0.159916
ccr1-3	5	5	PX	8.6923	13.57	0.593	0.1	0.00395114	1.07655	0.364031	0.660656	1.81484	0.461727	0.0524767	0.0016386	1.4553	0.875607	0.04248	0.780763	15.5522	0.116694
ccr1-3	5	1	SX	33.3992	20.9671	0.955	0.3	0.0047134	1.20004	0.349263	0.731842	2.09539	0.399982	0.052837	0.0018481	1.88588	0.726272	0.20518	0.966172	3.56683	0.587466
ccr1-3	5	2	SX	171.388	50.5353	0.843	0.4	0.00437586	1.11814	0.424059	0.635378	1.49832	0.44093	0.0991004	0.00154104	1.37581	0.647653	0.20518	0.937014	3.09668	0.483848
ccr1-3	5	3	SX	63.4773	30.4809	0.859	0.3	0.0034873	1.13687	0.506723	0.731707	1.444	0.431566	0.27649	0.00251381	1.06594	0.812503	0.20518	0.947531	3.56617	0.404915
ccr1-3	5	4	SX	63.0863	30.8644	0.832	0.3	0.00382141	1.00828	0.36055	0.551348	1.52919	0.495861	0.144978	0.00241863	1.59477	0.768005	0.20518	0.921541	2.68714	0.569076
ccr1-3	5	5	SX	39.355	24.8095	0.803	0.8	0.00385335	0.933822	0.316111	0.688041	2.17658	0.533089	0.118853	0.00299452	1.81006	0.853646	0.20518	0.915902	3.35335	0.649075
Col-0	3	1	MX	322.462	67.319	0.894	0.3	0.00699583	1.22789	0.446034	0.707818	1.58691	0.386053	0.0177284	0.00149247	1.58531	0.387531	0.35668	0.975775	1.98446	0.79967
Col-0	3	2	MX	143.262	46.1527	0.845	0.2	0.00641488	1.22782	0.40106	0.688967	1.71787	0.386091	0.0224674	0.00188551	1.3803	0.460167	0.35668	0.962587	1.93161	0.889343
Col-0	3	3	MX	150.682	44.9764	0.936	0	0.00576792	1.14234	0.438572	0.671776	1.53173	0.428829	0.0318993	0.00165793	1.23652	0.55411	0.35668	0.972872	1.88341	0.813276
Col-0	3	4	MX	187.597	51.3079	0.895	0.35	0.00585946	1.26123	0.458676	0.748472	1.63181	0.369384	0.114918	0.00227209	1.31665	0.528741	0.35668	0.973641	2.09844	0.777629
Col-0	3	5	MX	160.84	48.1274	0.873	0.6	0.00624196	1.19201	0.46738	0.717746	1.53568	0.403993	0.0321723	0.00194157	1.4459	0.502461	0.35668	0.96939	2.0123	0.763147
Col-0	3	1	PX	46.4836	25.1856	0.921	0.6	0.00419952	0.92573	0.432738	0.62846	1.45229	0.537135	0.0944971	0.00180239	1.48416	0.659499	0.08712	0.955823	7.21373	0.201323
Col-0	3	2	PX	89.6493	34.5556	0.943	0.2	0.00343946	1.18453	0.630023	0.767513	1.21823	0.407733	0.182583	0.00145309	1.00169	1.07797	0.08712	0.962271	8.80983	0.138281
Col-0	3	3	PX	98.2431	36.1688	0.944	0.2	0.00460759	1.05549	0.566108	0.571209	1.00901	0.472255	-0.0194083	0.00126666	1.45024	0.730091	0.08712	0.964523	6.55658	0.153893
Col-0	3	4	PX	79.0024	32.4537	0.943	0.3	0.00361406	1.19819	0.5159	0.74063	1.43561	0.400903	0.0912908	0.0026907	0.954678	0.96896	0.08712	0.96999	8.50126	0.16887
Col-0	3	5	PX	101.659	36.9783	0.934	0.3	0.00499989	1.11242	0.392929	0.645033	1.6416	0.443792	0.0919175	0.00160064	1.53368	0.610833	0.08712	0.965674	7.40396	0.221719
Col-0	3	1	SX	86.5219	34.4283	0.917	0.3	0.00601238	1.10322	0.452139	0.624371	1.38093	0.448392	0.0435989	0.0023232	1.64644	0.503711	0.36102	0.973606	1.72946	0.798471
Col-0	3	2	SX	93.9462	35.2838	0.948	0.3	0.00595039	1.14918	0.467068	0.654911	1.40218	0.425408	0.0716628	0.00206644	1.42715	0.512954	0.36102	0.976675	1.81406	0.77295
Col-0	3	3	SX	79.8828	32.7432	0.936	0.3	0.00597238	1.17641	0.468909	0.721482	1.53864	0.411793	0.0427656	0.00232355	1.41238	0.55737	0.36102	0.971515	1.99845	0.769916
Col-0	3	4	SX	48.3397	28.9395	0.725	0.4	0.00512148	1.0712	0.494948	0.669556	1.35278	0.464398	0.0598562	0.00223331	1.71698	0.595276	0.36102	0.923497	1.85462	0.729411
Col-0	3	5	SX	82.3236	33.158	0.941	0.8	0.00510509	1.11632	0.494474	0.675483	1.36606	0.441839	0.0857934	0.00171235	1.70946	0.536021	0.36102	0.963439	1.87104	0.730109
Col-0	3	6	SX	63.3787	28.851	0.957	0.4	0.00535646	1.10062	0.496457	0.681969	1.37367	0.449688	0.0782464	0.0023101	1.61154	0.553509	0.36102	0.957232	1.88901	0.727193
Col-0	4	1	MX	219.823	55.1189	0.909	0.8	0.00517014	1.3104	0.41711	0.740905	1.77628	0.344802	0.11773	0.0016457	1.09541	0.59469	0.38068	0.974032	1.94627	0.912661
Col-0	4	2	MX	109.57	40.8262	0.826	0.3	0.00518392	1.21157	0.504982	0.638147	1.2637	0.394217	0.041077	0.0011672	1.2711	0.669395	0.38068	0.947638	1.67633	0.753849
Col-0	4	3	MX	204.199	52.6501	0.926	0.8	0.00594985	1.222	0.543052	0.662154	1.21932	0.389002	0.0342061	0.00154693	1.50189	0.492985	0.38068	0.976192	1.7394	0.701
Col-0	4	4	MX	352.638	69.3877	0.92	0.6	0.00646108	1.30677	0.495897	0.694964	1.40143	0.346617	0.0281146	0.00173253	1.30616	0.392029	0.38068	0.97939	1.82559	0.76766
Col-0	4	5	MX	276.073	61.6624	0.912	0.3	0.00570116	1.20799	0.475432	0.693053	1.45773	0.396007	0.0386648	0.00154498	1.32724	0.496479	0.38068	0.975836	1.82057	0.800703
Col-0	4	6	MX	309.472	64.1699	0.944	0.4	0.0058116	1.28275	0.521311	0.77848	1.49331	0.358625	0.0465471	0.00183011	1.15404	0.427857	0.38068	0.975076	2.04497	0.730237
Col-0	4	1	PX	97.264	38.1361	0.84	0.5	0.0043196	1.10753	0.459553	0.675525	1.46996	0.446233	0.0897532	0.00226408	1.71113	0.461855	0.1243	0.96793	5.43463	0.27048
Col-0	4	2	PX	81.8375	34.9612	0.841	0.5	0.00445949	1.11756	0.410629	0.709534	1.72792	0.441218	0.00266594	0.00110845	1.42056	0.547847	0.1243	0.919873	5.70823	0.302707
Col-0	4	3	PX	73.9271	31.5632	0.933	0.5	0.00405273	1.26434	0.375239	0.709724	1.89139	0.367832	0.020339	0.00171145	1.31997	0.815418	0.1243	0.955828	5.70976	0.331256
Col-0	4	4	PX	37.5975	22.4606	0.937	0.4	0.00435281	1.13947	0.508888	0.598715	1.17652	0.430264	0.110311	0.00165882	2.02198	0.828801	0.1243	0.964928	4.81669	0.244258
Col-0	4	5	PX	87.4023	34.8082	0.906	0.3	0.00403139	1.02785	0.480477	0.599633	1.24799	0.486073	0.0873095	0.00195127	1.32621	0.775379	0.1243	0.96549	4.82408	0.258701
Col-0	4	1	SX	48.3397	26.2863	0.879	0.3	0.00577032	1.18108	0.599757	0.676548	1.12804	0.40946	0.0340765	0.00140999	1.56997	0.498303	0.41058	0.957447	1.64779	0.684577
Col-0	4	2	SX	112.402	38.7058	0.943	0.5	0.00515819	1.13274	0.501671	0.581527	1.15918	0.433629	0.0392914	0.00171159	1.60582	0.636385	0.41058	0.972128	1.41636	0.818425
Col-0	4	3	SX	65.4285	31.1797	0.846	0.3	0.00618843	1.28612	0.583335	0.687119	1.17792	0.356939	0.0324808	0.00167877	1.18585	0.435926	0.41058	0.955755	1.67353	0.70385
Col-0	4	4	SX	46.6808	24.922	0.944	0.25	0.0053034	1.16757	0.546379	0.671996	1.22991	0.416217	0.0657833	0.00180385	1.32705	0.676468	0.41058	0.956001	1.6367	0.751456
Col-0	4	5	SX	50.5867	27.0091	0.871	0.2	0.00607455	1.17895	0.526885	0.616811	1.17068	0.410525	0.0385235	0.00185578	1.60899	0.440335	0.41058	0.964608	1.50229	0.779259
Col-0	5	1	MX	258.301	59.7338	0.91	0.2	0.00564364	1.0311	0.364763	0.631977	1.73257	0.484451	0.036244	0.00171976	2.10766	0.440229	0.35238	0.970285	1.79345	0.966052
Col-0	5	2	MX	201.561	53.0613	0.9	0	0.00497864	1.20906	0.457518	0.721717	1.57746	0.395469	0.0581226	0.00176153	1.16827	0.507758	0.35238	0.968555	2.04812	0.7702
Col-0	5	3	MX	279.394	61.3434	0.933	0.3	0.00458358	1.07808	0.420818	0.650283	1.54528	0.460958	0.113548	0.00178025	1.07623	0.655543	0.35238	0.972801	1.8454	0.837368
Col-0	5	4	MX	305.859	68.1358	0.828	0.8	0.00649801	1.25776	0.415278	0.728078	1.75323	0.371121	0.0460955	0.00203472	1.37103	0.350905	0.35238	0.959559	2.06617	0.848541
Col-0	5	5	MX	212.695	58.4782	0.782	0.3	0.00620118	1.15309	0.428379	0.600841	1.40259	0.423454	0.020852	0.00245094	1.39164	0.466158	0.35238	0.95317	1.70509	0.822589
Col-0	5	1	PX	104.005	37.9425	0.908	0.4	0.00403996	0.944693	0.172387	0.397814	2.30769	0.527654	0.276129	0.00148493	1.30345	0.625149	0.10696	0.969086	3.71928	0.620466
Col-0	5	2	PX	93.9462	35.4295	0.941	0.4	0.00407105	0.968092	0.323433	0.509637	1.57571	0.515954	0.0393565	0.00153056	1.43023	0.61945	0.10696	0.96491	4.76475	0.330702
Col-0	5	3	PX	66.6013	30.5675	0.896	0.2	0.00431977	1.1256	0.430905	0.660198	1.53212	0.437202	0.0411283	0.00179038	1.03526	0.809369	0.10696	0.96598	6.17238	0.248222
Col-0	5	4	PX	53.3198	27.9973	0.855	0.5	0.00431997	1.07617	0.355706	0.504992	1.41969	0.461916	0.0478095	0.00183886	1.52783	0.830239	0.10696	0.94957	4.72132	0.300697
Col-0	5	5	PX	64.062	29.3119	0.937	0.2	0.0046823	1.11598	0.392604	0.791225	2.01533	0.442009	0.0929945	0.00120729	1.23881	0.505805	0.10696	0.964679	7.39739	0.272438
Col-0	5	1	SX	117.871	39.8932	0.931	0.2	0.00627393	1.25516	0.541624	0.680992	1.25732	0.372422	0.0285788	0.00210683	1.29571	0.455913	0.34602	0.965608	1.96807	0.638857
Col-0	5	2	SX	49.2201	25.9748	0.917	0.4	0.00572136	1.15272	0.496243	0.673021	1.35623	0.423638	0.0436852	0.00228178	1.44314	0.533374	0.34602	0.954575	1.94504	0.697279
Col-0	5	3	SX	73.0466	31.6203	0.918	0.2	0.00506863	1.1795	0.533535	0.710303	1.33132	0.410252	0.0435648	0.00187407	1.31738	0.727851	0.34602	0.95046	2.05278	0.648543
Col-0	5	4	SX	44.7261	24.7671	0.916	0.5	0.00587704	1.216	0.550179	0.70003	1.27237	0.392002	0.057067	0.00173215	1.34453	0.466379	0.34602	0.968281	2.02309	0.628923
Col-0	5	5	SX	37.7913	22.9012	0.906	0.25	0.00621695	1.19413	0.580001	0.646489	1.11464	0.402937	0.012096	0.00202918	1.52371	0.442937	0.34602	0.946208	1.86836	0.596586
fah1	3	1	MX	322.655	69.3121	0.844	0.4	0.00570398	1.2883	0.463865	0.731641	1.57727	0.355849	-0.00659254	0.00156296	1.07699	0.520985	0.34968	0.979545	2.09232	0.753839
fah1	3	2	MX	361.133	72.2971	0.868	0.2	0.00611824	1.26831	0.473021	0.680943	1.43956	0.365846	0.0207091	0.00131486	1.34896	0.409629	0.34968	0.971371	1.94733	0.739248
fah1	3	3	MX	248.827	58.2219	0.922	0.3	0.00537543	1.26204	0.469888	0.725283	1.54352	0.368978	0.0874046	0.00180078	1.03401	0.486761	0.34968	0.975869	2.07413	0.744177
fah1	3	4	MX	165.038	47.4176	0.922	0.2	0.00647646	1.25205	0.538395	0.709116	1.31709	0.373973	0.0413767	0.00146255	1.26843	0.477089	0.34968	0.974058	2.0279	0.649486
fah1	3	1	PX	40.3306	23.423	0.924	0	0.00536994	1.20992	0.397941	0.76583	1.92448	0.395038	0.066344	0.00224135	1.34703	0.478545	0.05148	0.962674	14.8763	0.129366
fah1	3	2	PX	43.2609	24.1052	0.936	0	0.00528585	1.27063	0.465662	0.769279	1.65201	0.364685	0.0566223	0.00197868	1.1434	0.602921	0.05148	0.967242	14.9433	0.110552
fah1	3	3	PX	43.3595	24.3301	0.92	0	0.00534016	1.12508	0.356354	0.675765	1.89633	0.437458	0.0553907	0.00267506	1.44263	0.50933	0.05148	0.969446	13.1268	0.144463
fah1	3	4	PX	89.357	34.5242	0.942	0	0.00489411	1.33668	0.513361	0.798475	1.55539	0.331659	0.082059	0.00239894	1.01114	0.591372	0.05148	0.971361	15.5104	0.10028
fah1	3	5	PX	84.863	33.8236	0.932	0	0.00541431	1.21683	0.418829	0.793076	1.89356	0.391587	0.0292439	0.00321306	1.54105	0.476147	0.05148	0.961263	15.4055	0.122914
fah1	3	1	SX	86.4267	33.8734	0.947	0.25	0.00504228	1.30994	0.58741	0.783495	1.33381	0.345031	0.0741548	0.00184732	0.975617	0.525419	0.36202	0.971457	2.16423	0.616298
fah1	3	3	SX	83.9859	33.3387	0.95	0.25	0.00486284	1.2406	0.458715	0.696441	1.51824	0.379702	0.106539	0.00203358	0.888826	0.668714	0.36202	0.966324	1.92376	0.789205
fah1	3	7	SX	55.7606	27.2396	0.944	0.3	0.00500061	1.16745	0.611151	0.576759	0.943726	0.416274	0.00686791	0.00160984	1.2092	0.67121	0.36202	0.97602	1.59317	0.592358
fah1	3	8	SX	84.7644	33.5304	0.947	0.25	0.00545593	1.28638	0.570722	0.715643	1.25392	0.356808	0.0636561	0.00233658	1.11118	0.580062	0.36202	0.969818	1.9768	0.634319
fah1	4	1	MX	169.24	52.628	0.768	0.35	0.00679967	1.31147	0.456551	0.716736	1.56989	0.344265	0.0295103	0.00160903	1.43675	0.410047	0.34632	0.921825	2.06958	0.758557
fah1	4	2	MX	169.923	49.6006	0.868	0.3	0.00638633	1.29071	0.494698	0.701696	1.41843	0.354647	0.0133907	0.0019579	1.18014	0.431694	0.34632	0.972074	2.02615	0.700064
fah1	4	3	MX	309.472	65.4162	0.909	0.2	0.0065857	1.27417	0.6141	0.712561	1.16033	0.362914	0.027956	0.00190625	1.19378	0.473741	0.34632	0.977484	2.05752	0.563947
fah1	4	4	MX	426.953	76.5912	0.915	0.4	0.00589083	1.28518	0.455034	0.793387	1.74358	0.357412	0.0262896	0.00164303	1.09422	0.530624	0.34632	0.981587	2.29091	0.761085
fah1	4	5	MX	449.318	77.1683	0.948	0.2	0.00587981	1.21474	0.506922	0.749365	1.47827	0.392632	0.0268929	0.00165531	1.22712	0.500792	0.34632	0.984177	2.16379	0.683182
fah1	4	1	PX	13.4753	13.3285	0.953	0.25	0.00438702	1.24216	0.535291	0.75455	1.40961	0.378921	0.140648	0.00208845	1.0892	0.672484	0.10714	0.951741	7.04266	0.200153
fah1	4	2	PX	59.4727	28.4417	0.924	0.2	0.00489621	1.17619	0.429447	0.705818	1.64355	0.411906	0.0922299	0.00202279	1.12543	0.519715	0.10714	0.948598	6.58781	0.249484
fah1	4	3	PX	58.0076	28.1043	0.923	0.3	0.00476164	1.15936	0.449005	0.696826	1.55193	0.420319	0.0687156	0.00140839	1.15301	0.703267	0.10714	0.962708	6.50388	0.238617
fah1	4	4	PX	71.5815	31.1852	0.925	0.2	0.00567838	1.27131	0.432522	0.716207	1.65589	0.364343	0.0168379	0.00186649	1.20039	0.458728	0.10714	0.968271	6.68478	0.24771
fah1	4	5	PX	64.062	30.0826	0.89	0.4	0.00546812	1.3054	0.458046	0.691328	1.5093	0.347298	0.0928149	0.0016661	1.11175	0.574505	0.10714	0.963298	6.45257	0.233906
fah1	4	2	SX	59.4727	28.4693	0.922	0.25	0.00624243	1.22649	0.438795	0.684959	1.561	0.386753	0.0696863	0.00178936	1.60961	0.433532	0.38914	0.965135	1.76019	0.886838
fah1	4	5	SX	79.101	33.8236	0.869	0.3	0.00612847	1.26245	0.584058	0.698707	1.1963	0.368773	0.0174284	0.00166607	1.27525	0.409911	0.38914	0.967727	1.79551	0.66627
fah1	5	1	MX	243.847	56.8336	0.949	0.3	0.00593597	1.27282	0.44762	0.745627	1.66576	0.363589	0.00601952	0.00188622	1.1499	0.478234	0.3279	0.977675	2.27395	0.73254
fah1	5	2	MX	237.011	59.0737	0.853	0	0.00560791	1.31318	0.498817	0.76787	1.53938	0.34341	0.0388043	0.00164855	1.13848	0.460695	0.3279	0.961948	2.34178	0.657355
fah1	5	3	MX	244.826	57.3775	0.935	0.3	0.00621201	1.30014	0.463691	0.710946	1.53323	0.349932	0.030683	0.0015729	1.17014	0.390992	0.3279	0.979304	2.16818	0.707152
fah1	5	1	PX	40.6264	23.8655	0.896	0.35	0.00456261	1.24543	0.55098	0.701897	1.27391	0.377284	0.0749919	0.00155351	1.10262	0.564683	0.10492	0.945491	6.68983	0.190424
fah1	5	2	PX	116.991	39.4415	0.945	0.6	0.00488811	1.2489	0.416469	0.730419	1.75384	0.37555	0.0100269	0.00225982	1.101	0.814175	0.10492	0.976367	6.96168	0.251927
fah1	5	3	PX	105.956	37.5922	0.942	0.6	0.00508487	1.33474	0.450668	0.709447	1.57421	0.332632	0.0476611	0.00244576	0.971284	0.531917	0.10492	0.972208	6.76179	0.23281
fah1	5	4	PX	123.535	42.1961	0.872	0.5	0.00466445	1.12511	0.405723	0.664075	1.63677	0.437444	0.0756996	0.00143462	1.52126	0.590719	0.10492	0.974576	6.32934	0.2586
fah1	5	5	PX	94.2386	35.9753	0.915	0.55	0.00577452	1.29645	0.44856	0.720603	1.60648	0.351776	0.0241568	0.0019532	1.25015	0.506241	0.10492	0.975749	6.86812	0.233904
fah1	5	2	SX	57.909	27.9439	0.932	0	0.00641219	1.30827	0.527829	0.729931	1.38289	0.345867	0.0593001	0.00176189	1.21569	0.48791	0.38598	0.961072	1.89111	0.73126
fah1	5	3	SX	58.3985	27.9457	0.94	0.3	0.0067862	1.26716	0.572959	0.676749	1.18115	0.366418	0.016892	0.00181244	1.19594	0.45675	0.38598	0.959882	1.75333	0.67366
fah1	5	4	SX	30.1766	20.1208	0.937	0.4	0.00602079	1.21632	0.526613	0.663015	1.25902	0.39184	0.00874188	0.00198921	1.2199	0.544979	0.38598	0.953696	1.71774	0.732949
fah1	5	5	SX	41.3097	23.5336	0.937	0.35	0.00620733	1.24591	0.583526	0.680132	1.16556	0.377045	0.0157813	0.00223921	1.38553	0.442403	0.38598	0.957001	1.76209	0.661461
omt1	3	1	MX	373.242	72.2934	0.897	0.2	0.00584118	1.24425	0.434203	0.814125	1.87499	0.377877	0.0427723	0.00189705	1.3029	0.570179	0.3617	0.971526	2.25083	0.83302
omt1	3	2	MX	221.387	56.8281	0.861	0.45	0.00657244	1.29637	0.381217	0.738822	1.93806	0.351815	0.0174066	0.0019312	1.19757	0.443079	0.3617	0.957749	2.04264	0.948802
omt1	3	3	MX	319.922	67.9053	0.872	0.4	0.00488055	1.28079	0.490143	0.886962	1.8096	0.359604	0.0160742	0.00127776	1.11152	0.49975	0.3617	0.975871	2.4522	0.737947
omt1	3	4	MX	194.334	51.6287	0.916	0.3	0.00647002	1.28715	0.467126	0.758264	1.62325	0.356426	0.0589416	0.00228969	1.24591	0.460795	0.3617	0.976446	2.09639	0.774309
omt1	3	5	MX	371.287	70.3133	0.944	0.35	0.00588193	1.31466	0.468861	0.782028	1.66793	0.342672	0.0428745	0.00162296	1.27718	0.482558	0.3617	0.98268	2.16209	0.771443
omt1	3	8	MX	329.689	69.2181	0.865	0.2	0.00529265	1.32528	0.437831	0.775862	1.77206	0.337359	0.0406181	0.00191418	1.17401	0.432191	0.3617	0.974322	2.14504	0.826119
omt1	3	10	MX	274.904	60.7977	0.935	0.45	0.00635898	1.27191	0.383724	0.693861	1.80823	0.364043	0.0240804	0.00217828	1.27306	0.439505	0.3617	0.972708	1.91833	0.942605
omt1	3	11	MX	332.13	67.4296	0.918	0.7	0.00602534	1.28638	0.46003	0.724926	1.57582	0.356808	0.0273876	0.00223869	1.19159	0.487051	0.3617	0.977303	2.00422	0.786254
omt1	3	1	PX	68.0665	29.8429	0.96	0.35	0.00533058	1.25761	0.401558	0.840483	2.09306	0.371195	0.0365779	0.00119459	1.02463	0.531583	0.11252	0.968043	7.46963	0.280209
omt1	3	2	PX	129.103	41.8181	0.928	0.3	0.00543343	1.28288	0.419767	0.763236	1.81824	0.358559	0.0317703	0.0013154	1.26258	0.622262	0.11252	0.970634	6.78312	0.268054
omt1	3	3	PX	42.7748	23.7143	0.956	0.15	0.00537611	1.18375	0.388379	0.755934	1.94638	0.408124	0.0282772	0.00192018	1.22276	0.674964	0.11252	0.964806	6.71822	0.289717
omt1	3	4	PX	57.909	28.296	0.909	0.25	0.00584421	1.22727	0.424535	0.792054	1.8657	0.386366	0.030911	0.00235315	1.6403	0.383907	0.11252	0.951836	7.03923	0.265043
omt1	3	5	PX	25.2916	18.4522	0.934	0.4	0.00426798	1.34417	0.408556	0.882211	2.15934	0.327913	0.0682372	0.00153094	1.14825	0.676069	0.11252	0.955684	7.84048	0.275409
omt1	3	1	SX	60.9379	30.1932	0.84	0	0.005718	1.162	0.492573	0.683058	1.38671	0.418998	0.0292311	0.00246138	1.45526	0.501929	0.42258	0.959996	1.6164	0.857904
omt1	3	2	SX	45.4094	27.4922	0.755	0	0.00626057	1.23128	0.487141	0.673476	1.38251	0.384361	0.0533485	0.00190245	1.43243	0.474912	0.42258	0.948991	1.59372	0.86747
omt1	3	6	SX	30.078	19.9918	0.946	0	0.00588577	1.2592	0.513185	0.752848	1.46701	0.3704	0.0621958	0.00198243	1.21171	0.458349	0.42258	0.959549	1.78155	0.823446
omt1	3	7	SX	80.0766	32.4408	0.956	0.3	0.00640873	1.24195	0.50583	0.673197	1.33088	0.379023	0.00744931	0.00201907	1.33887	0.577821	0.42258	0.968108	1.59306	0.835419
omt1	4	1	MX	193.066	51.7707	0.905	0.6	0.00550214	1.22117	0.482358	0.724883	1.50279	0.389413	0.0886568	0.0022455	1.08456	0.439198	0.35592	0.974369	2.03664	0.737876
omt1	4	4	MX	265.528	61.4153	0.885	0.3	0.00475356	1.2714	0.458396	0.748635	1.63316	0.364299	0.068543	0.00180158	0.973172	0.509291	0.35592	0.966935	2.10338	0.776446
omt1	4	5	MX	285.84	62.8313	0.91	0.6	0.0068532	1.29769	0.466205	0.73085	1.56766	0.351157	0.0218944	0.00169437	1.40484	0.399931	0.35592	0.973398	2.05341	0.763441
omt1	4	6	MX	183.691	50.4727	0.906	0.4	0.00670883	1.31433	0.487563	0.740549	1.51888	0.342833	0.0396711	0.00197236	1.37589	0.403836	0.35592	0.969082	2.08066	0.729998
omt1	4	8	MX	272.657	61.832	0.896	0.6	0.00559653	1.27116	0.524686	0.743806	1.41762	0.364419	0.0745676	0.00208069	1.47543	0.445012	0.35592	0.973162	2.08981	0.678348
omt1	4	9	MX	262.306	60.3681	0.904	0.5	0.0053533	1.20316	0.486449	0.754625	1.55129	0.39842	0.0286581	0.00124764	1.46257	0.500849	0.35592	0.97108	2.12021	0.73167
omt1	4	10	MX	143.554	46.5713	0.832	0.6	0.00509647	1.33169	0.480196	0.783875	1.63241	0.334153	0.119	0.00164973	1.2124	0.612767	0.35592	0.964551	2.20239	0.741197
omt1	4	1	PX	68.3588	30.3057	0.935	0.25	0.00475667	1.00452	0.341302	0.693079	2.03069	0.49774	0.14363	0.00191619	1.94605	0.653473	0.0754	0.956296	9.19203	0.220918
omt1	4	2	PX	68.1651	29.653	0.974	0.25	0.00384867	1.05271	0.445547	0.620502	1.39267	0.473645	0.0460589	0.00151953	0.975359	0.807583	0.0754	0.983134	8.22947	0.16923
omt1	4	3	PX	52.7351	26.8173	0.921	0.35	0.00459132	1.16336	0.356721	0.678909	1.90319	0.418319	-0.0246255	0.00178526	1.12338	0.649925	0.0754	0.971262	9.0041	0.21137
omt1	4	4	PX	53.7107	26.6108	0.953	0.15	0.00507558	1.31404	0.442226	0.76388	1.72735	0.342982	-0.00980574	0.00164969	1.10151	0.54867	0.0754	0.970039	10.131	0.170501
omt1	4	5	PX	69.6302	30.6689	0.93	0.3	0.00496982	1.13491	0.3327	0.697881	2.09763	0.432543	0.0245573	0.00168423	1.4895	0.587899	0.0754	0.970069	9.25572	0.22663
omt1	4	2	SX	59.0818	29.8153	0.835	0	0.00512349	1.21758	0.440261	0.655514	1.48892	0.391208	0.0305778	0.00211741	1.11954	0.579608	0.39052	0.952746	1.67857	0.887019
omt1	4	3	SX	36.5233	21.8945	0.957	0.2	0.00474095	1.21536	0.558879	0.746209	1.33519	0.392321	0.090975	0.0016748	1.22736	0.672194	0.39052	0.971429	1.91081	0.698756
omt1	4	4	SX	42.6762	25.0289	0.856	0.3	0.00469398	1.17121	0.424565	0.720111	1.69611	0.414396	0.0407244	0.00173753	1.44089	0.784115	0.39052	0.95207	1.84398	0.919812
omt1	4	5	SX	45.117	26.0245	0.837	0	0.00520271	1.20279	0.54248	0.729588	1.34491	0.398607	0.0434428	0.00229839	1.39993	0.441222	0.39052	0.952559	1.86825	0.719879
omt1	5	1	MX	428.126	78.2985	0.878	0.4	0.0055294	1.22797	0.414851	0.694894	1.67504	0.386017	0.0193936	0.00166042	1.51092	0.560099	0.35364	0.975523	1.96497	0.85245
omt1	5	2	MX	188.477	58.8212	0.685	0.8	0.00623753	1.21792	0.476256	0.718193	1.508	0.391041	0.0263076	0.00186801	1.1365	0.529257	0.35364	0.964529	2.03086	0.742542
omt1	5	3	MX	360.45	70.4147	0.914	0.6	0.00648042	1.2853	0.470165	0.738682	1.57111	0.357348	0.0333195	0.00207379	1.24828	0.446208	0.35364	0.969533	2.0888	0.752161
omt1	5	4	MX	421.191	76.9618	0.894	0.4	0.00522285	1.27869	0.484802	0.772796	1.59404	0.360653	0.0466144	0.00178419	1.21151	0.55846	0.35364	0.979114	2.18526	0.729453
omt1	5	7	MX	84.2783	33.158	0.963	0.2	0.00583116	1.27096	0.535825	0.687661	1.28337	0.364521	0.0246859	0.0026306	1.37684	0.405473	0.35364	0.979572	1.94452	0.659991
omt1	5	1	PX	49.611	25.5728	0.953	0.6	0.004892	1.25633	0.380062	0.751846	1.97822	0.371835	0.0664735	0.00114891	1.06798	0.701876	0.13376	0.967644	5.62086	0.351942
omt1	5	2	PX	64.5515	29.4078	0.938	0.4	0.00582561	1.37546	0.376742	0.767403	2.03694	0.312268	0.0331988	0.00108518	1.04718	0.469834	0.13376	0.969222	5.73716	0.355044
omt1	5	3	PX	84.472	33.2576	0.96	0.4	0.00588549	1.20097	0.374797	0.705461	1.88225	0.399516	0.03338	0.00206689	1.38999	0.505496	0.13376	0.981825	5.27408	0.356887
omt1	5	4	PX	85.1553	35.2525	0.861	0.3	0.00528435	1.28085	0.398644	0.723604	1.81516	0.359573	0.0875625	0.00180047	1.40292	0.482581	0.13376	0.967817	5.40972	0.335538
omt1	5	5	PX	64.3543	29.8853	0.905	0.15	0.0042402	1.19824	0.46189	0.699603	1.51465	0.40088	0.108025	0.00220083	1.22152	0.761086	0.13376	0.969081	5.23029	0.289593
omt1	5	1	SX	66.7985	29.7323	0.949	0.3	0.00470131	1.1917	0.555319	0.635308	1.14404	0.404152	0.166363	0.0023726	1.00193	0.65665	0.37838	0.975767	1.67902	0.681374
omt1	5	4	SX	61.7198	29.1681	0.912	0	0.00574503	1.20712	0.506099	0.689001	1.3614	0.396442	0.016054	0.00231057	1.49471	0.535051	0.37838	0.966362	1.82092	0.747641
omt1	5	5	SX	80.4675	33.0529	0.926	0.5	0.00497905	1.32262	0.424154	0.749834	1.76784	0.33869	0.0832027	0.00193298	1.14182	0.522804	0.37838	0.963724	1.9817	0.892083
omt1	5	6	SX	64.4529	29.6217	0.923	0	0.00615758	1.30199	0.489452	0.746332	1.52483	0.349004	0.0229251	0.00208442	1.20096	0.499778	0.37838	0.964885	1.97244	0.773069
ccr1-3	3	4_switched	SX	166.31	54.3077	0.709	0.6	0.00397014	0.989841	0.342736	0.641351	1.87127	0.50508	0.142799	0.00175712	1.54401	0.671484	0.37146	0.894437	1.72657	1.08381
ccr1-3	3	5_switched	SX	199.804	57.6909	0.754	0.3	0.00441065	1.12146	0.207087	0.685863	3.31196	0.439272	0.0424424	0.00157555	1.20349	0.689844	0.37146	0.898936	1.8464	1.79374
ccr1-3	5	5_switched	SX	70.8982	35.0257	0.726	0.8	0.00420126	0.938184	0.235624	0.709695	3.01198	0.530908	0.0925872	0.00224624	1.5696	0.822777	0.20518	0.891892	3.45889	0.870793
Col-0	3	8_switched	SX	157.91	46.3666	0.923	0.35	0.00584379	1.06462	0.432139	0.608685	1.40854	0.467688	0.0174479	0.00244902	2.0156	0.520418	0.36102	0.971169	1.68601	0.835426
fah1	3	5_switched	SX	212.304	53.312	0.939	0	0.00565752	1.25123	0.521571	0.752135	1.44206	0.374386	0.0625305	0.0023486	1.27903	0.561208	0.36202	0.97708	2.07761	0.694096
omt1	3	6_switched	SX	117.773	41.2557	0.869	0.6	0.00628906	1.279	0.434964	0.76	1.74727	0.360501	0.00421195	0.00190502	1.43082	0.501123	0.42258	0.956384	1.79848	0.971529
omt1	3	7_switched	SX	125.489	40.6805	0.953	0.2	0.00563658	1.25861	0.470233	0.730336	1.55314	0.370697	0.0724909	0.00213496	1.21105	0.587654	0.42258	0.973497	1.72828	0.898661
omt1	4	2_switched	SX	103.026	38.433	0.877	0.5	0.00546034	1.28294	0.506215	0.70203	1.38682	0.358528	0.0212872	0.00173926	1.06576	0.487411	0.39052	0.966977	1.79768	0.771452
omt1	4	3_switched	SX	113.282	42.3454	0.794	0.5	0.00608195	1.25483	0.414915	0.67697	1.63159	0.372585	0.053675	0.00217284	1.1922	0.471807	0.39052	0.961066	1.73351	0.941204
omt1	5	6_switched	SX	104.005	37.8319	0.913	0	0.00491648	1.26025	0.364796	0.755168	2.07011	0.369874	0.0796608	0.00129343	1.41515	0.518639	0.37838	0.969946	1.99579	1.03724

## Sheet: Poplar model data
Supplemental Data, Ménard, Blaschek, et al., (2022).Lignin chemistries control vascular cell capacity. Plant Cell.
Supplemental Data Set S1. Summary of all data obtained in this study.
genotype	replicate	technical	cell_type	TE	Distance	Perimeter	Circularity	Adj. vessels	total_lignin	G units	G-CHOH	G-CHO	S units	P units	cellulose	S/G	Benzaldehydes_rel	Wiesner	Convexity	G-CHO_term/G-CHO_tot	G-CHO/G-CHOH
WT	1	pTE	Old SV	14	860.506	118.92	0.9	0.2	0.00539302	1.16146	0.50537	0.638882	0.419271	0.0109868	0.00270845	2.42586	0.479774	0.129753	0.985	4.92384	0.256748
WT	1	pTE	Old SV	15	810.237	108.93	0.896	0	0.00520226	1.14173	0.510528	0.623228	0.429136	0.0156102	0.00209623	2.78984	0.466977	0.0839046	0.986	7.42782	0.164349
WT	1	pTE	Old SV	16	790.105	109.021	0.912	0.25	0.00544766	1.08908	0.47117	0.575667	0.455459	0.00995801	0.00272099	3.22964	0.434352	0.0835698	0.984	6.88846	0.177366
WT	1	pTE	Old SV	17	754.641	121.989	0.894	0.35	0.00545421	1.10795	0.468404	0.584507	0.446026	0.00745415	0.00262365	3.32794	0.467664	0.0670164	0.976	8.72186	0.143074
WT	1	pTE	Old SV	18	730.797	134.742	0.877	0.1	0.00555111	1.08696	0.468914	0.562958	0.456521	0.0160737	0.00242626	3.53218	0.446739	0.0607704	0.984	9.26368	0.129598
WT	1	pTE	Old SV	19	691.872	105.71	0.918	0.3	0.00575947	1.18681	0.485739	0.648182	0.406597	0.0173185	0.00165415	2.8688	0.428673	0.056179	0.974	11.5378	0.115657
WT	1	pTE	Old SV	20	656.615	111.437	0.941	0.15	0.00550708	1.1243	0.472321	0.597215	0.437848	0.0192751	0.0024981	3.00484	0.406045		0.981
WT	1	pTE	Old SV	21	616.167	86.149	0.922	0.25	0.00567829	1.07206	0.449202	0.536552	0.463972	0.0182864	0.00282812	3.3612	0.400589		0.983
WT	1	pTE	Old SV	22	586.203	107.135	0.963	0.2	0.00469929	1.05287	0.479576	0.567694	0.473567	0.0146672	0.00408973	3.04672	0.480378		0.989
WT	1	pTE	Old SV	23	576.817	106.363	0.948	0.15	0.00454548	1.07302	0.514556	0.596477	0.463492	0.0377134	0.00363542	2.77397	0.529711		0.981
WT	1	pTE	Old SV	24	547.241	106.625	0.92	0.15	0.00381697	1.19231	0.645571	0.774592	0.403846	0.0495158	0.0021499	2.00425	0.567965		0.993
WT	1	pTE	Old SV	5	814.51	108.122	0.892	0.35	0.00451194	1.09392	0.594844	0.649674	0.453039	0.0131976	0.00264177	2.52581	0.583397		0.993
WT	1	pTE	Old SV	6	798.698	113.05	0.853	0.45	0.00465504	1.09304	0.587221	0.636163	0.453482	0.0132463	0.00236898	2.55143	0.53857		0.989
WT	1	pTE	PV	10	877.348	109.367	0.809	0.5	0.0050627	1.25685	0.605024	0.755038	0.371575	0.00801647	0.00156715	1.82668	0.556435		0.976
WT	1	pTE	PV	11	888.181	107.157	0.912	0.2	0.0053984	1.23586	0.550194	0.701573	0.382071	0.0103047	0.00191954	1.90815	0.520659	0.160706	0.991	4.36557	0.292089
WT	1	pTE	PV	12	857.871	118.571	0.89	0.35	0.003121	1.15897	0.824072	0.921628	0.420513	0.0522867	0.00142518	1.73855	0.841067	0.117976	0.993	7.812	0.143162
WT	1	pTE	PV	13	899.466	65.746	0.961	0.1	0.00264744	1.10408	0.975537	1.00294	0.44796	0.0908389	0.00115392	1.90998	0.977152	0.156354	0.991	6.41452	0.160275
WT	1	pTE	PV	2	909.724	123.761	0.934	0.25	0.00454783	1.19374	0.611629	0.728788	0.403131	0.0142379	0.0025256	1.887	0.61459		0.989
WT	1	pTE	PV	25					0.00571643	0.973749	0.400933	0.417915	0.513126	0.0249631	0.00344203	4.93953	0.396361
WT	1	pTE	PV	3	874.465	111.649	0.912	0	0.00464881	1.12771	0.561409	0.645327	0.436143	0.0138887	0.00250609	2.29805	0.602774		0.979
WT	1	pTE	PV	4	859.428	99.429	0.673	0.7	0.00321258	1.16007	0.786511	0.8986	0.419965	0.0281123	0.00241608	1.63254	0.836485		0.948
WT	1	pTE	PV	7	908.729	114.655	0.953	0.35	0.00427507	1.20988	0.668381	0.780903	0.395059	0.0181085	0.00153548	1.81031	0.643284		0.994
WT	1	pTE	PV	8	907.682	82.272	0.902	0.65	0.00377348	1.20127	0.707462	0.831651	0.399365	0.039567	0.00142241	1.72677	0.71224		0.993
WT	1	pTE	PV	9	927.141	50.8	0.958	0.25	0.0035942	1.20486	0.723704	0.89048	0.39757	0.0520858	0.00101551	1.91321	0.719542		0.994
WT	1	TE	Old SV	12	259.029	93.515	0.946	0.2	0.00555516	1.14567	0.467924	0.604022	0.427164	0.0215496	0.0027106	2.72753	0.467468	0.0470429	0.99	12.8398	0.100535
WT	1	TE	Old SV	13	271.749	87.802	0.837	0.6	0.00563898	1.09676	0.435744	0.526282	0.451621	0.027922	0.0031107	3.23698	0.46809	0.0382712	0.99	13.7514	0.0878296
WT	1	TE	Old SV	14	292.352	95.579	0.808	0.5	0.00585067	1.0453	0.379673	0.44703	0.477349	0.0221246	0.0036222	3.76452	0.460975	0.0384454	0.944	11.6276	0.101259
WT	1	TE	Old SV	15	266.075	99.339	0.931	0.2	0.00595184	1.02089	0.379803	0.432278	0.489554	0.0208625	0.00340408	4.22002	0.443506	0.0331607	0.977	13.0359	0.0873104
WT	1	TE	Old SV	16	226.016	95.834	0.894	0.5	0.00595417	1.04245	0.396922	0.452836	0.478777	0.019566	0.0032935	3.67886	0.437045	0.0324107	0.991	13.9718	0.0816551
WT	1	TE	Old SV	20	220.591	131.672	0.947	0	0.00546318	0.982936	0.402111	0.449245	0.508532	0.0251447	0.00427274	3.88632	0.450241	0.043776	0.988	10.2624	0.108865
WT	1	TE	Old SV	21	246.495	88.179	0.801	0.4	0.00548224	0.98713	0.411042	0.449395	0.506435	0.0296958	0.00389248	3.96593	0.406083	0.0497374	0.991	9.03536	0.121003
WT	1	TE	Old SV	22	271.162	132.271	0.905	0.25	0.00564061	1.02976	0.410124	0.484074	0.485119	0.0263411	0.00404064	3.58222	0.429775	0.0549063	0.989	8.81637	0.133877
WT	1	TE	Old SV	23	285.829	139.243	0.927	0.25	0.00533331	1.03387	0.446328	0.49239	0.483066	0.0489021	0.00347615	3.39904	0.429375	0.0483676	0.987	10.1802	0.108368
WT	1	TE	Old SV	24	313.023	117.883	0.931	0.35	0.00546905	1.05508	0.430424	0.509947	0.47246	0.0243256	0.00389356	3.32869	0.453651	0.0382949	0.988	13.3163	0.0889702
WT	1	TE	Young SV	1	49.2654	55.308	0.88	0.6	0.00590246	1.04163	0.417629	0.455477	0.479186	0.0128862	0.00251741	4.58606	0.443591	0.033921	0.99	13.4276	0.0812228
WT	1	TE	Young SV	10	186.999	84.848	0.788	0.35	0.00554951	0.990007	0.3951	0.429909	0.504996	0.0279817	0.00377688	4.26755	0.456049	0.0234185	0.945	18.3577	0.0592723
WT	1	TE	Young SV	11	212.801	107.099	0.923	0.25	0.00580088	1.0201	0.386681	0.443018	0.489952	0.0177083	0.00371346	3.80561	0.440152	0.0301333	0.984	14.7019	0.0779282
WT	1	TE	Young SV	17	206.08	107.337	0.888	0.45	0.00605174	1.05489	0.408797	0.479159	0.472557	0.0200758	0.00312619	3.80956	0.407373	0.0400573	0.988	11.9619	0.0979881
WT	1	TE	Young SV	18	195.548	97.823	0.897	0	0.00530265	0.99862	0.41427	0.457067	0.50069	0.0220296	0.00441006	3.81552	0.478753	0.0469455	0.985	9.73613	0.113321
WT	1	TE	Young SV	19	169.526	114.312	0.922	0.2	0.00549541	0.975643	0.401295	0.438405	0.512178	0.0189216	0.00416981	4.2479	0.441633	0.0395026	0.987	11.0981	0.0984377
WT	1	TE	Young SV	2	64.5404	59.474	0.912	0.75	0.00530748	1.01047	0.467896	0.478934	0.494766	0.00270122	0.00256709	4.91846	0.488994	0.0319629	0.99	14.9841	0.0683119
WT	1	TE	Young SV	3	92.5424	68.502	0.872	0.5	0.00567331	0.989817	0.391397	0.398411	0.505091	0.012921	0.00278424	5.83985	0.447525	0.0336307	0.992	11.8466	0.0859248
WT	1	TE	Young SV	4	120.719	67.762	0.856	0.35	0.00546129	0.951089	0.378899	0.370256	0.524455	0.0109867	0.00302259	6.02551	0.479742	0.02531	0.979	14.6288	0.0667987
WT	1	TE	Young SV	5	121.285	59.485	0.871	0.5	0.00515796	0.970489	0.446899	0.426964	0.514755	0.0105492	0.00264365	5.38108	0.527736	0.0270698	0.981	15.7727	0.0605724
WT	1	TE	Young SV	6	117.178	54.526	0.825	0.35	0.00586126	0.966474	0.378164	0.391721	0.516763	0.0139026	0.00342601	4.95811	0.439546	0.0242085	0.986	16.1811	0.0640159
WT	1	TE	Young SV	7	119.75	96.721	0.816	0.3	0.0060407	1.05297	0.418325	0.492202	0.473516	0.0139518	0.00333116	3.5516	0.383404	0.0322434	0.96	15.2652	0.0770774
WT	1	TE	Young SV	8	141.867	90.856	0.869	0.3	0.00585471	0.997223	0.398367	0.433334	0.501389	0.0200898	0.0033248	4.44791	0.379655	0.0295035	0.986	14.6875	0.0740612
WT	1	TE	Young SV	9	161.72	86.838	0.94	0	0.00576225	0.989118	0.390375	0.435721	0.505441	0.0192609	0.00386119	4.18474	0.422037	0.0417623	0.988	10.4333	0.10698
WT	2	pTE	Old SV	10	285.827	48.477	0.856	0.25	0.0057712	1.00595	0.403938	0.439781	0.497027	0.0272027	0.00384673	3.60205	0.38244	0.0612359	0.991	7.18175	0.151597
WT	2	pTE	Old SV	11	241.736	58.119	0.843	0.3	0.00539231	0.982426	0.419574	0.434281	0.508787	0.00839975	0.00338082	4.50902	0.466422	0.0689729	0.979	6.29639	0.164388
WT	2	pTE	Old SV	12	245.096	46.669	0.844	0.2	0.00585927	0.98897	0.399324	0.4239	0.505515	0.0284933	0.003734	4.0721	0.379677	0.0510595	0.984	8.30208	0.127865
WT	2	pTE	Old SV	13	214.886	50.82	0.913	0.25	0.00584082	1.04444	0.44465	0.480886	0.477782	0.0204514	0.00327838	3.70318	0.405028	0.0658158	0.995	7.30654	0.148017
WT	2	pTE	Old SV	3	448.519	88.634	0.96	0	0.00585081	1.16607	0.43615	0.570372	0.416965	0.00559011	0.00251952	2.77404	0.496247	0.104784	0.992	5.44333	0.240247
WT	2	pTE	Old SV	31	347.857	62.731	0.921	0	0.00580892	1.1122	0.479551	0.564237	0.443898	0.0237398	0.00299247	2.87768	0.413267	0.0587453	0.99	9.6048	0.122501
WT	2	pTE	Old SV	32	324.403	68.097	0.922	0.35	0.00569016	1.00842	0.415523	0.462079	0.49579	0.0317884	0.00344657	4.00834	0.368697	0.0737477	0.993	6.26567	0.177482
WT	2	pTE	Old SV	33	322.452	57.341	0.891	0.55	0.00526265	1.0869	0.485998	0.558759	0.456549	0.0121674	0.0029254	3.28443	0.401384	0.0663341	0.995	8.42341	0.136491
WT	2	pTE	Old SV	34	308.041	54.828	0.925	0.3	0.00531024	1.00584	0.43253	0.440562	0.497078	0.0233799	0.00322603	3.99599	0.440118	0.0523561	0.996	8.41471	0.121046
WT	2	pTE	Old SV	35	266.341	64.669	0.858	0	0.0056262	1.02344	0.431316	0.483982	0.488278	0.0282418	0.00371806	3.59259	0.400004	0.0532153	0.981	9.0948	0.123379
WT	2	pTE	Old SV	36	262.799	51.274	0.878	0	0.00548399	1.01734	0.439259	0.484371	0.491328	0.021078	0.00320698	3.94547	0.366949	0.0549296	0.986	8.81804	0.12505
WT	2	pTE	Old SV	37	253.925	61.503	0.815	0.1	0.00571853	1.02334	0.425369	0.469873	0.488331	0.0251218	0.00354894	3.61012	0.393479	0.0575206	0.987	8.16877	0.135225
WT	2	pTE	Old SV	38	213.572	46.65	0.871	0.3	0.00548163	0.955013	0.415658	0.432125	0.522493	0.0258743	0.00378054	4.3681	0.397208	0.0236969	0.979	18.2355	0.0570106
WT	2	pTE	Old SV	4	414.707	66.138	0.889	0.3	0.0057934	1.10904	0.413051	0.501747	0.445482	0.0138663	0.00286396	3.04013	0.514543	0.103594	0.985	4.84339	0.250802
WT	2	pTE	Old SV	47	219.833	51.18	0.923	0.2	0.00448305	0.963741	0.483677	0.478402	0.51813	0.0140986	0.00341544	4.36398	0.460393	0.0586625	0.995	8.15516	0.121284
WT	2	pTE	Old SV	48	274.573	53.372	0.875	0.6	0.00539927	1.15424	0.504116	0.624038	0.42288	0.0226535	0.00235213	2.75488	0.471127	0.0821454	0.978	7.59675	0.162949
WT	2	pTE	Old SV	5	371.358	71.521	0.914	0.35	0.00546416	1.00151	0.376653	0.407954	0.499246	0.0407681	0.00351425	3.96933	0.485284	0.0816348	0.993	4.9973	0.216738
WT	2	pTE	Old SV	6	367.31	74.748	0.891	0.5	0.00557527	1.06941	0.431149	0.506049	0.465294	0.0111171	0.0028643	3.36336	0.501378	0.0744501	0.989	6.79715	0.172679
WT	2	pTE	Old SV	7	349.237	50.489	0.825	0.65	0.00553288	1.05497	0.43912	0.496964	0.472514	0.00145729	0.00282747	3.76638	0.488166	0.0707129	0.967	7.02791	0.161033
WT	2	pTE	Old SV	8	334.113	57.358	0.881	0.3	0.00552169	1.05647	0.447074	0.506865	0.471767	0.0327086	0.00284768	3.42294	0.439778	0.0598649	0.986	8.46681	0.133904
WT	2	pTE	Old SV	9	300.077	49.891	0.905	0.25	0.00538167	0.985483	0.428345	0.440202	0.507258	0.025542	0.00337959	4.09618	0.43886	0.0640684	0.986	6.8708	0.149572
WT	2	pTE	PV	1	458.741	53.372	0.915	0.25	0.00419131	1.24378	0.634714	0.810684	0.378112	0.0134667	0.00231896	1.77964	0.663488	0.0982854	0.988	8.24826	0.15485
WT	2	pTE	PV	2	455.929	81.482	0.895	0.2	0.00468476	1.1958	0.603932	0.714428	0.402099	0.00942085	0.0018326	2.16728	0.561106	0.131682	0.99	5.42542	0.21804
WT	2	pTE	PV	24	429.255	89.195	0.895	0.3	0.00551775	1.24189	0.516082	0.679887	0.379054	0.00930714	0.00230273	2.03902	0.476998	0.0907759	0.981	7.48973	0.175894
WT	2	pTE	PV	25	498.155	28.754	0.887	0	0.0030713	0.951204	0.84837	0.739625	0.524398	0.0463799	0.00265841	3.00437	0.715434		0.996
WT	2	pTE	PV	26	438.433	68.036	0.924	0.2	0.00367596	1.25336	0.727572	0.846682	0.373318	0.0243141	0.00185931	1.53451	0.743135	0.0627246	0.995	13.4984	0.0862108
WT	2	pTE	PV	27	427.576	84.351	0.923	0.25	0.00518303	1.21351	0.482235	0.63796	0.393244	0.0123339	0.00313462	2.0596	0.59422	0.104184	0.985	6.12342	0.216043
WT	2	pTE	PV	28	400.33	72.537	0.923	0.15	0.00498798	1.14175	0.534022	0.624395	0.429125	0.00110174	0.00293716	2.37317	0.521085	0.0987261	0.99	6.32452	0.184873
WT	2	pTE	PV	29	412.428	84.915	0.915	0.4	0.00473997	1.18108	0.542543	0.6438	0.409461	0.011738	0.00218556	2.21789	0.591883	0.121673	0.988	5.29123	0.224264
WT	2	pTE	PV	30	378.685	79.175	0.934	0.1	0.00549312	1.03969	0.441015	0.496249	0.480153	0.00768163	0.00337562	3.35598	0.445971	0.0833555	0.995	5.9534	0.189008
WT	2	pTE	PV	49	302.843	72.062	0.949	0.25	0.00550351	1.16371	0.476751	0.617253	0.418146	0.00735878	0.00248048	2.67526	0.488286	0.126831	0.991	4.86673	0.266032
WT	2	pTE	PV	50	337.712	58.335	0.831	0.2	0.00271656	1.20516	0.912349	1.01339	0.397418	0.0811945	0.00148012	1.57657	0.90043	0.0323676	0.992	31.3087	0.0354772
WT	2	pTE	Young SV	14	184.506	41.07	0.902	0.5	0.00583409	1.04723	0.438768	0.478268	0.476386	0.0151955	0.00312004	3.83425	0.391565	0.0673977	0.997	7.0962	0.153607
WT	2	pTE	Young SV	15	172.389	49.309	0.936	0.45	0.00563335	1.02812	0.448682	0.465846	0.485938	0.037086	0.00320015	3.69582	0.413873	0.058333	0.996	7.98597	0.13001
WT	2	pTE	Young SV	16	127.42	48.78	0.897	0.3	0.0055759	1.02525	0.441466	0.4718	0.487373	0.0391754	0.00288296	3.86431	0.408429	0.0712755	0.993	6.61939	0.161452
WT	2	pTE	Young SV	17	100.548	67.25	0.921	0	0.00587566	0.970041	0.399572	0.412391	0.514979	0.0208101	0.00337686	4.95402	0.390951	0.0601788	0.991	6.85088	0.150593
WT	2	pTE	Young SV	18	21.8618	42.218	0.846	0.45	0.00606888	1.06972	0.430348	0.485846	0.465139	0.00942177	0.0024138	3.97379	0.432584		0.988
WT	2	pTE	Young SV	19	53.5208	61.556	0.909	0.3	0.00554284	1.00019	0.480316	0.480876	0.499905	0.0206193	0.00273252	4.27061	0.40524	0.0404864	0.994	11.8775	0.0842912
WT	2	pTE	Young SV	20	67.5788	56.961	0.848	0.55	0.0060667	1.01521	0.409577	0.452225	0.492393	0.0236918	0.00311261	4.43508	0.38683	0.03559	0.971	12.7065	0.0868945
WT	2	pTE	Young SV	21	80.7248	47.218	0.921	0.25	0.00615576	1.02597	0.412778	0.452879	0.487016	0.018738	0.00302622	4.48494	0.381161	0.0394513	0.992	11.4795	0.0955751
WT	2	pTE	Young SV	23	168.85	70.462	0.942	0.35	0.00555165	0.932208	0.416194	0.399118	0.533896	0.0198654	0.00344844	5.29702	0.411374	0.0614836	0.988	6.49146	0.147728
WT	2	pTE	Young SV	39	156.13	56.73	0.889	0.25	0.00590714	1.01713	0.425249	0.467193	0.491433	0.0227414	0.00327447	3.89715	0.364952	0.0343741	0.984	13.5914	0.0808328
WT	2	pTE	Young SV	40	157.057	78.819	0.871	0.2	0.00555723	0.955656	0.411209	0.42038	0.522172	0.0294904	0.00346893	4.67206	0.360119	0.0563653	0.975	7.45813	0.137072
WT	2	pTE	Young SV	41	28.7246	48.559	0.893	0.7	0.00551681	0.946235	0.428872	0.434811	0.526883	0.0267015	0.00388336	4.91016	0.395892	0.0411898	0.991	10.5563	0.0960421
WT	2	pTE	Young SV	42	16.0606	43.842	0.892	0.55	0.00521872	0.992207	0.49247	0.509206	0.503897	0.0274195	0.00294839	4.07194	0.401556	0.052511	0.99	9.69712	0.106628
WT	2	pTE	Young SV	43	81.7576	65.35	0.959	0.1	0.00505775	0.956274	0.465067	0.479088	0.521863	0.0222028	0.0029179	5.17394	0.401463	0.0587728	0.994	8.15152	0.126375
WT	2	pTE	Young SV	44	104.023	66.073	0.931	0.2	0.00490533	0.956768	0.476936	0.486786	0.521616	0.0213944	0.00303852	5.00375	0.431547	0.0637492	0.992	7.63595	0.133664
WT	2	pTE	Young SV	45	150.98	59.179	0.901	0	0.00570833	0.998979	0.41812	0.446532	0.50051	0.0254558	0.0036141	4.15512	0.40466	0.058611	0.989	7.61857	0.140177
WT	2	pTE	Young SV	46	200.009	45.952	0.927	0.2	0.00503281	1.01446	0.476226	0.507216	0.492771	0.0170357	0.00307231	3.92428	0.427189	0.0607745	0.991	8.34587	0.127617
WT	4	alignedTE	PV	1				0	0.00587219	1.11236	0.438705	0.533909	0.443819	0.0202955	0.00285645	2.85555	0.379039
WT	4	TE	PV	10	322.865	76.809	0.942	0.45	0.00333669	1.24849	0.793804	0.958917	0.375755	0.030404	0.00155855	1.50518	0.740572	0.0662684	0.994	14.4702	0.083482
WT	4	TE	PV	11	319.479	38.062	0.818	0.35	0.003314	1.20521	0.761396	0.924228	0.397396	0.0234408	0.00195729	1.61988	0.741986	0.0744809	0.982	12.4089	0.0978215
WT	4	TE	PV	12	320.858	83.711	0.964	0	0.00441078	1.20951	0.622679	0.792834	0.395246	0.0134988	0.00239408	1.88666	0.616204	0.109178	0.994	7.26185	0.175336
WT	4	TE	PV	13	293.065	101.47	0.95	0	0.00508921	1.23646	0.548406	0.722893	0.38177	0.00857251	0.00291458	1.85604	0.506722	0.0959526	0.995	7.53386	0.174966
WT	4	TE	PV	14	287.24	109.44	0.93	0	0.00537876	1.22622	0.531901	0.708618	0.386892	0.00960291	0.00243528	1.95586	0.477572	0.0986653	0.994	7.18203	0.185496
WT	4	TE	PV	15	257.218	103.569	0.942	0	0.00556413	1.1961	0.494396	0.655393	0.401948	0.0127061	0.0031457	2.18723	0.45997	0.115879	0.988	5.65586	0.234384
WT	4	TE	PV	16	275.131	76.534	0.864	0.2	0.00489816	1.21562	0.565762	0.724634	0.392188	0.00761257	0.00207253	2.01677	0.498223	0.105223	0.978	6.88664	0.185985
WT	4	TE	PV	17	245.039	86.542	0.925	0.2	0.00587974	1.14331	0.45405	0.571692	0.428345	0.0142735	0.00279674	2.82227	0.407386	0.119298	0.989	4.79214	0.262742
WT	4	TE	PV	6	254.513	101.855	0.904	0.6	0.00553239	1.21362	0.52246	0.672178	0.393188	0.00324503	0.00199355	2.11682	0.415522	0.0965907	0.989	6.95903	0.184877
WT	4	TE	PV	7	279.288	96.223	0.911	0.7	0.00570875	1.23981	0.52124	0.67228	0.380096	0.00549014	0.0017132	2.15022	0.468642	0.0896722	0.992	7.49708	0.172036
WT	4	TE	PV	8	300.968	59.957	0.891	0.5	0.00431034	1.28169	0.647188	0.857221	0.359155	0.00355247	0.00201425	1.58835	0.60016	0.0951276	0.99	9.01128	0.146986
WT	4	TE	PV	9	296.753	80.25	0.948	0.75	0.00440953	1.24097	0.615678	0.797216	0.379515	0.00939132	0.00215788	1.7699	0.624066	0.102784	0.995	7.7562	0.166945
WT	4	TE	Young SV	1	84.2513	73.909	0.923	0.25	0.00546133	1.02168	0.434507	0.489123	0.489158	0.0216437	0.00377764	3.629	0.416254	0.0524982	0.993	9.31694	0.120823
WT	4	TE	Young SV	18	182.379	77.935	0.909	0.15	0.00585732	1.05485	0.421838	0.498206	0.472576	0.0173843	0.00330786	3.46468	0.379318	0.0864616	0.985	5.76216	0.204964
WT	4	TE	Young SV	19	114.831	85.814	0.941	0	0.00582998	0.957622	0.38121	0.381779	0.521189	0.0211937	0.00351728	4.75937	0.393142	0.0799975	0.993	4.77239	0.209852
WT	4	TE	Young SV	2	98.5243	76.481	0.89	0.3	0.00550518	1.04133	0.427635	0.48977	0.479335	0.0256484	0.0036572	3.2502	0.386324	0.0688281	0.969	7.11585	0.160951
WT	4	TE	Young SV	20	125.342	102.115	0.945	0.35	0.00449364	1.11381	0.571408	0.647465	0.443093	0.0283216	0.00276436	2.82295	0.499071	0.0639044	0.993	10.1318	0.111837
WT	4	TE	Young SV	21	94.6663	82.675	0.96	0	0.00375758	0.994008	0.561639	0.584396	0.502996	0.0159764	0.00259891	4.14959	0.599363	0.0739409	0.993	7.90355	0.131652
WT	4	TE	Young SV	22	61.1853	63.929	0.9	0	0.00509301	1.02244	0.518277	0.543941	0.48878	0.0255476	0.0028668	3.91088	0.407771	0.0613903	0.987	8.86037	0.118451
WT	4	TE	Young SV	23	145.97	79.67	0.792	0.4	0.00600533	1.01181	0.396709	0.428245	0.494096	0.0217327	0.00327755	3.70345	0.355247	0.0628906	0.975	6.80937	0.158531
WT	4	TE	Young SV	3	140.857	68.546	0.873	0.25	0.00475094	1.02651	0.537421	0.579039	0.486743	0.0157468	0.00290676	3.40794	0.459774	0.0672842	0.981	8.60587	0.125198
WT	4	TE	Young SV	4	169.12	75.775	0.903	0.2	0.00556955	1.12751	0.503924	0.595639	0.436243	0.0114617	0.00242042	2.80455	0.378428	0.0890814	0.981	6.68645	0.176775
WT	4	TE	Young SV	5	195.474	99.823	0.925	0	0.00608359	1.09602	0.443792	0.533987	0.451988	0.0182483	0.00307774	3.0103	0.357601	0.0921039	0.982	5.79766	0.207539
WT	5	TE	Old SV	11	236.503	72.218	0.844	0.35	0.00391481	1.01886	0.455411	0.517409	0.490569	-0.00956159	0.00279956	3.66602	0.702481	0.0945376	0.978	5.47305	0.207587
WT	5	TE	Old SV	12	241.233	55.685	0.773	0.4	0.00435266	1.03702	0.481322	0.547387	0.48149	-0.000497045	0.00294178	3.56109	0.538768	0.0728359	0.981	7.51535	0.151325
WT	5	TE	Old SV	13	266.528	80.183	0.929	0	0.00490678	1.11395	0.498782	0.586132	0.443026	-0.00985473	0.00262469	2.74631	0.544552	0.108932	0.993	5.38073	0.218395
WT	5	TE	Old SV	14	286.625	85.057	0.758	0.45	0.00542989	1.09687	0.471754	0.567804	0.451566	-0.0025497	0.00249655	3.41455	0.451286	0.0882837	0.984	6.43158	0.187139
WT	5	TE	Old SV	15	327.931	76.421	0.877	0	0.00551854	1.13297	0.459502	0.592407	0.433516	0.00404657	0.00331319	2.69536	0.49599	0.142633	0.98	4.15335	0.310408
WT	5	TE	PV	16	338.191	99.884	0.954	0.6	0.00508616	1.06993	0.438744	0.55307	0.465033	-0.0053836	0.003871	2.99381	0.56219	0.137938	0.994	4.00954	0.314394
WT	5	TE	PV	17	363.313	86.893	0.877	0.1	0.00420069	1.19301	0.625904	0.793115	0.403496	0.00809454	0.0021572	1.99068	0.645793	0.146659	0.99	5.40789	0.234315
WT	5	TE	PV	18	370.222	85.298	0.942	0.35	0.00362094	1.17027	0.733966	0.835933	0.414866	0.0131565	0.00116938	2.2112	0.741964	0.160644	0.994	5.20364	0.218871
WT	5	TE	PV	19	375.942	83.794	0.838	0.4	0.00318468	1.14712	0.809493	0.914217	0.426438	0.0348023	0.00125623	1.90533	0.795138	0.15267	0.979	5.98819	0.188599
WT	5	TE	PV	20	397.712	72.572	0.925	0.25	0.00336135	1.16977	0.749236	0.891582	0.415117	0.0524585	0.000725531	2.38174	0.728799	0.135779	0.993	6.56641	0.181224
WT	5	TE	PV	21	400.503	58.472	0.956	0	0.00251151	1.02307	0.941793	0.990541	0.488465	0.0778144	0.000782655	2.26141	0.9931	0.142338	0.995	6.9591	0.151135
WT	5	TE	Young SV	1	39.6358	52.673	0.93	0	0.00483061	0.970637	0.46759	0.466351	0.514681	0.00441472	0.00308054	4.68918	0.469144		0.993
WT	5	TE	Young SV	10	212.246	106.666	0.887	0.2	0.00529709	1.05001	0.440724	0.497406	0.474996	-0.00631174	0.00273889	3.85799	0.456441	0.0898453	0.976	5.53625	0.203858
WT	5	TE	Young SV	2	54.69	74.671	0.923	0.2	0.00558605	0.997982	0.41923	0.446624	0.501009	0.00305052	0.00374219	3.92496	0.437265	0.0727841	0.981	6.13629	0.173614
WT	5	TE	Young SV	3	79.935	83.871	0.88	0.3	0.00510568	0.99473	0.401884	0.456648	0.502635	-0.000572556	0.0037852	3.66729	0.508885	0.0901265	0.977	5.06675	0.22426
WT	5	TE	Young SV	4	83.682	88.141	0.812	0.55	0.0055349	0.98619	0.399546	0.425393	0.506905	0.000915381	0.00358949	4.25109	0.434166	0.0981626	0.989	4.33356	0.245685
WT	5	TE	Young SV	5	103.171	91.947	0.894	0.3	0.005057	1.03174	0.440541	0.491834	0.48413	-0.00107784	0.00301399	3.31363	0.472478	0.0924566	0.982	5.31962	0.209871
WT	5	TE	Young SV	6	87.822	89.826	0.883	0.3	0.00550678	1.02087	0.404882	0.46953	0.489565	0.00291743	0.00373022	3.78998	0.441276	0.0868357	0.987	5.40711	0.214472
WT	5	TE	Young SV	7	148.113	101.817	0.918	0	0.00522439	1.01228	0.415117	0.471829	0.493861	0.000616228	0.0040232	3.50531	0.500944	0.0838502	0.984	5.62704	0.201992
WT	5	TE	Young SV	8	157.622	81.887	0.874	0	0.00586456	1.07288	0.420489	0.509415	0.463561	0.00895129	0.00323301	3.30328	0.408285	0.104179	0.979	4.8898	0.247757
WT	5	TE	Young SV	9	188.683	108.83	0.938	0	0.00528895	1.05089	0.432779	0.519083	0.474553	-0.00811332	0.00310009	3.61649	0.477232	0.101314	0.99	5.12351	0.234101
WT	6	pTE	Old SV	10	309.945	87.36	0.893	0.4	0.00535243	1.06767	0.492364	0.528724	0.466163	0.00493726	0.00262652	3.33168	0.49167		0.989
WT	6	pTE	Old SV	11	332.703	109.175	0.902	0.3	0.00517411	1.1221	0.480716	0.561563	0.438949	0.000659359	0.00274824	2.63441	0.524366		0.983
WT	6	pTE	Old SV	17	244.828	85.123	0.864	0	0.00604103	1.03531	0.397755	0.439869	0.482347	0.0162787	0.00305935	3.76295	0.414404		0.964
WT	6	pTE	Old SV	20	214.594	87.862	0.844	0.5	0.00440942	1.15024	0.62322	0.683412	0.424879	0.0171755	0.00204157	2.29005	0.642597		0.961
WT	6	pTE	Old SV	4	346.207	119.183	0.96	0	0.00569185	1.22816	0.48427	0.629668	0.38592	0.00774011	0.00259073	2.06891	0.494534		0.994
WT	6	pTE	Old SV	5	331.285	89.66	0.957	0.35	0.0057926	1.14342	0.428279	0.538494	0.428288	0.0101888	0.00291704	2.685	0.483141		0.993
WT	6	pTE	Old SV	6	285.769	95.242	0.798	0.4	0.00573053	1.20619	0.512501	0.633168	0.396904	0.00166984	0.00230574	2.32425	0.498809		0.952
WT	6	pTE	Old SV	7	279.043	98.966	0.899	0.4	0.00577083	1.10569	0.452662	0.528773	0.447157	0.00438164	0.00262769	3.00122	0.46151		0.986
WT	6	pTE	Old SV	8	281.349	101.688	0.898	0.1	0.00599326	1.06841	0.428375	0.488993	0.465793	0.00837959	0.00297569	3.38209	0.440058		0.981
WT	6	pTE	Old SV	9	281.205	113.395	0.896	0.1	0.00602502	1.11574	0.434955	0.525614	0.442128	0.00517424	0.00248294	3.17325	0.447757		0.986
WT	6	pTE	PV	1	347.798	118.852	0.707	0.3	0.00477586	1.24017	0.595991	0.72547	0.379917	0.00944662	0.00165847	1.86617	0.616941		0.955
WT	6	pTE	PV	12	362.376	69.135	0.956	0	0.00517411	1.1221	0.480716	0.561563	0.438949	0.000659359	0.00274824	2.63441	0.524366		0.992
WT	6	pTE	PV	13	388.999	107.313	0.9625	0.2	0.00395193	1.1918	0.656254	0.753897	0.404099	0.038641	0.0019252	1.90841	0.672891		0.9915
WT	6	pTE	PV	2	335.186	111.928	0.902	0.4	0.00376084	1.15655	0.714658	0.743201	0.421725	0.0283965	0.0016284	1.94977	0.755703		0.994
WT	6	pTE	PV	3	333.801	105.983	0.945	0.3	0.00418055	1.28877	0.628964	0.801814	0.355615	0.044123	0.00133898	1.58892	0.664254		0.995
WT	6	pTE	Young SV	19	211.789	108.309	0.874	0.25	0.00601499	1.11805	0.45508	0.528295	0.440976	0.028036	0.00217472	3.24016	0.420091		0.977
WT	6	pTE	Young SV	22	181.309	104.096	0.9065	0.1	0.00548561	1.03816	0.431663	0.479191	0.48092	0.0199679	0.00314786	3.40083	0.433392		0.987
WT	6	pTE	Young SV	23	204.742	88.937	0.855	0	0.00579012	1.09386	0.430304	0.524559	0.453071	0.0245979	0.00323437	3.03334	0.406109		0.977
WT	6	pTE	Young SV	25	109.216	87.652	0.923	0.25	0.00576227	0.991958	0.407771	0.447138	0.504021	0.0294313	0.00354161	3.9612	0.384594		0.987
WT	6	pTE	Young SV	26	64.6085	77.879	0.86	0.45	0.00505265	1.02042	0.469687	0.529487	0.48979	0.0216589	0.002743	4.0687	0.493366		0.988
WT	6	pTE	Young SV	27	55.5665	76.562	0.936	0.15	0.00567393	1.00533	0.437485	0.473953	0.497335	0.0174677	0.00328556	3.93683	0.42218		0.992
WT	6	TE	Old SV	11	245.866	93.655	0.929	0.05	0.00515466	1.05888	0.466355	0.552033	0.470559	0.00325974	0.00282345	3.63976	0.463125	0.0428865	0.994	12.8719	0.0919612
WT	6	TE	Old SV	12	274.271	105.105	0.935	0.2	0.0056238	1.12236	0.48132	0.564265	0.43882	0.00385163	0.00271949	3.12619	0.409223	0.0607982	0.985	9.28094	0.126316
WT	6	TE	Old SV	13	298.29	63.131	0.88	0.65	0.0060134	1.15395	0.46542	0.568625	0.423026	0.011233	0.00259052	2.64681	0.40209	0.0495117	0.987	11.4847	0.106381
WT	6	TE	Old SV	14	296.783	81.214	0.885	0.6	0.00604429	1.17631	0.465004	0.588069	0.411843	0.00820113	0.00227753	2.66851	0.415762	0.0489287	0.985	12.0189	0.105222
WT	6	TE	Old SV	15	332.814	96.952	0.885	0.3	0.005592	1.10225	0.455473	0.534068	0.448876	0.0168787	0.00327634	2.92008	0.422183	0.0717606	0.979	7.44235	0.157552
WT	6	TE	Old SV	16	360.484	89.766	0.902	0.35	0.00578869	1.15149	0.487943	0.581857	0.424257	0.00712201	0.00265765	2.73252	0.440606	0.0702391	0.983	8.28395	0.143949
WT	6	TE	Old SV	17	413.639	101.653	0.864	0	0.00549532	1.15606	0.532209	0.61589	0.42197	0.00955691	0.00206513	2.67964	0.446032	0.0791055	0.986	7.78567	0.148636
WT	6	TE	Old SV	27	395.834	79.236	0.891	0	0.00569258	1.18237	0.471845	0.596356	0.408813	0.00482372	0.00255493	2.45722	0.452575	0.0936845	0.979	6.36558	0.19855
WT	6	TE	Old SV	28	382.427	81.664	0.841	0.1	0.00541487	1.14037	0.467064	0.577956	0.429814	0.0134889	0.00304005	2.65619	0.486396	0.0995786	0.947	5.80402	0.213201
WT	6	TE	Old SV	29	298.183	88.415	0.8635	0	0.00525703	1.13465	0.484363	0.586241	0.432677	0.00853726	0.00306742	2.58557	0.499931	0.0701317	0.982	8.37825	0.144691
WT	6	TE	Old SV	32	273.258	78.158	0.889	0.2	0.00568191	1.06234	0.436252	0.509284	0.46883	0.00867619	0.00315525	3.39841	0.434715	0.0812254	0.968	6.27001	0.186189
WT	6	TE	Old SV	33	246.581	87.381	0.909	0.2	0.00546502	0.996631	0.417785	0.440867	0.501684	0.017244	0.00320965	3.81443	0.442124	0.0796366	0.977	5.53598	0.190616
WT	6	TE	PV	18	471.987	90.675	0.959	0	0.00514121	1.20805	0.540275	0.660491	0.395975	0.00872761	0.00209684	2.10993	0.497511	0.0809937	0.993	8.15484	0.149912
WT	6	TE	PV	19	503.112	90.633	0.968	0	0.00518092	1.27294	0.528382	0.712381	0.36353	-0.000856041	0.00211254	1.76277	0.522861	0.0743683	0.994	9.57909	0.140747
WT	6	TE	PV	20	482.747	102.983	0.954	0	0.00529112	1.07823	0.447013	0.523194	0.460887	0.0141895	0.00353746	2.9358	0.448751	0.0552745	0.992	9.46538	0.123653
WT	6	TE	PV	21	457.918	92.936	0.9	0.25	0.00511791	1.09868	0.482822	0.530987	0.450658	0.00126819	0.00265803	2.83891	0.454861	0.0875305	0.993	6.0663	0.18129
WT	6	TE	PV	22	479.276	112.15	0.95	0.3	0.00554098	1.22018	0.496392	0.634831	0.389911	0.00996806	0.00249255	2.15837	0.474858	0.0951624	0.994	6.67103	0.191708
WT	6	TE	PV	23	464.71	101.527	0.915	0.1	0.0053307	1.18721	0.511876	0.633851	0.406396	0.00439668	0.00284462	2.17766	0.507321	0.118068	0.986	5.36852	0.230658
WT	6	TE	PV	24	469.311	109.243	0.929	0.4	0.00525245	1.27542	0.523836	0.726594	0.362292	-0.002442	0.00208112	1.88442	0.546752	0.10193	0.99	7.12839	0.194583
WT	6	TE	PV	25	474.278	86.639	0.945	0.5	0.00478489	1.26826	0.558628	0.76609	0.36587	0.00148834	0.00223421	1.71721	0.620842	0.114261	0.995	6.70475	0.204538
WT	6	TE	PV	26	442.382	110.726	0.94	0.35	0.0052741	1.19443	0.520618	0.628058	0.402783	0.0211059	0.00216374	2.29274	0.505168	0.108726	0.99	5.77651	0.208841
WT	6	TE	PV	30					0.00502306	1.05939	0.471808	0.539533	0.470306	0.0116431	0.00327129	3.05415	0.520789
WT	6	TE	Young SV	1	34.5526	64.892	0.889	0.6	0.00577731	0.995821	0.407179	0.440355	0.50209	0.00972492	0.00368871	4.22033	0.423823		0.993
WT	6	TE	Young SV	10	211.259	109.914	0.937	0.25	0.00566599	1.02566	0.410757	0.468278	0.487168	0.0253135	0.00362747	3.48662	0.374394	0.0454638	0.987	10.3	0.110683
WT	6	TE	Young SV	2	52.0786	55.714	0.897	0.3	0.00580293	1.02105	0.412292	0.457061	0.489477	0.00577363	0.00321857	3.95015	0.429206		0.98
WT	6	TE	Young SV	34	210.922	84.69	0.891	0.25	0.00585061	1.08351	0.434905	0.51037	0.458246	0.011207	0.00266613	3.47846	0.428055	0.0731121	0.98	6.98065	0.16811
WT	6	TE	Young SV	35	179.541	102.078	0.901	0.3	0.00547563	1.02634	0.435546	0.475816	0.486828	0.0243042	0.00315881	3.87701	0.473016	0.054293	0.98	8.76385	0.124655
WT	6	TE	Young SV	36	119.006	85.542	0.925	0	0.00505688	0.99593	0.455073	0.469901	0.502035	0.0215315	0.00309904	4.14188	0.49755	0.0550679	0.99	8.53311	0.121009
WT	6	TE	Young SV	37	86.5066	73.931	0.86	0.4	0.00548841	0.983128	0.404896	0.430188	0.508436	0.0244237	0.00338637	4.05606	0.438109	0.0517936	0.982	8.30582	0.127918
WT	6	TE	Young SV	38	61.6036	65.585	0.881	0.25	0.00520874	0.933138	0.410035	0.400965	0.533431	0.00505476	0.00363378	4.83332	0.499167	0.0459499	0.995	8.72615	0.112063
WT	6	TE	Young SV	4	50.4116	61.929	0.793	0.45	0.00548295	0.896545	0.392007	0.37892	0.551728	0.0278735	0.00405447	5.70441	0.400648	0.00936344	0.966	40.468	0.0238859
WT	6	TE	Young SV	5	41.3146	46.733	0.863	0.65	0.00557503	1.10268	0.49727	0.574135	0.448659	0.0122392	0.00240831	3.3257	0.436769	0.00880168	0.992	65.2302	0.0177
WT	6	TE	Young SV	6	109.101	87.462	0.891	0.45	0.00528578	1.09436	0.475128	0.579009	0.45282	0.0142169	0.00273893	3.49355	0.450735	0.0291507	0.992	19.8626	0.0613534
WT	6	TE	Young SV	7	119.04	113.782	0.898	0.4	0.00565992	1.00124	0.404407	0.444023	0.499382	0.0169382	0.00333109	4.29679	0.405018	0.0669069	0.983	6.63643	0.165444
WT	6	TE	Young SV	8	146.833	98.816	0.868	0.4	0.00586768	1.09524	0.45411	0.528563	0.45238	0.0264337	0.003116	3.19998	0.387819	0.0419818	0.978	12.5903	0.0924486
WT	6	TE	Young SV	9	185.995	79.662	0.857	0.4	0.00544232	1.00177	0.402088	0.445602	0.499114	0.0217487	0.00350267	3.77211	0.432286	0.0381412	0.971	11.683	0.0948579
CCR1	1	iTE	Old SV	19	365.392	112.102	0.896	0.25	0.00492996	1.0272	0.434315	0.552559	0.486398	0.00566167	0.00380453	2.85031	0.506737	0.067384	0.988	8.20015	0.15515
CCR1	1	iTE	Old SV	20	387.269	79.603	0.823	0.3	0.00490172	1.07239	0.453923	0.589348	0.463803	0.00625519	0.00319885	2.53722	0.506771	0.0448972	0.981	13.1266	0.0989095
CCR1	1	iTE	Old SV	21	418.492	103.321	0.921	0	0.00455515	1.02907	0.459163	0.585322	0.485467	0.0049222	0.0030732	2.7911	0.521009	0.0650194	0.992	9.00227	0.141604
CCR1	1	iTE	Old SV	22	487.777	109.805	0.885	0	0.00472011	1.02396	0.466895	0.578439	0.488021	-0.0064172	0.00317606	3.19565	0.523977	0.0511865	0.991	11.3006	0.109632
CCR1	1	iTE	Old SV	23	516.304	131.398	0.938	0	0.00366828	0.996763	0.588128	0.68602	0.501619	0.00511677	0.00244379	2.59858	0.668185	0.0432163	0.989	15.8741	0.073481
CCR1	1	iTE	Old SV	24	665.791	130.317	0.895	0.15	0.00433418	1.00065	0.465498	0.539259	0.499677	-0.000445492	0.00370266	2.69682	0.581515	0.0864848	0.989	6.2353	0.18579
CCR1	1	iTE	Old SV	25	727.734	119.345	0.852	0.3	0.00472476	1.12644	0.507879	0.611623	0.436782	0.00886361	0.00274995	2.13438	0.554137	0.0834195	0.984	7.3319	0.164251
CCR1	1	iTE	Old SV	26	810.969	125.764	0.916	0	0.00488412	1.10006	0.460801	0.60777	0.449969	0.000535924	0.00347539	2.43851	0.557399	0.0983366	0.989	6.18051	0.213403
CCR1	1	iTE	Old SV	30	786.399	168.536	0.933	0	0.00473329	1.14911	0.516808	0.648675	0.425447	0.0321086	0.0036515	2.17628	0.518035	0.0791191	0.989	8.19871	0.153092
CCR1	1	iTE	PV	27	818.763	115.188	0.935	0	0.00374368	1.17449	0.658278	0.79067	0.412757	1.87578e-05	0.00205152	1.68573	0.724144	0.135797	0.996	5.82243	0.206292
CCR1	1	iTE	PV	28	838.067	111.215	0.932	0.25	0.00276755	1.13645	0.881915	0.972923	0.431777	0.0473675	0.00190429	1.43494	0.965648	0.120988	0.991	8.04148	0.137188
CCR1	1	iTE	PV	29	807.027	120.785	0.939	0.2	0.0046277	1.17352	0.511518	0.69304	0.413238	-0.00443766	0.003051	1.9517	0.620373	0.135279	0.994	5.12305	0.264465
CCR1	1	iTE	Young SV	1	87.9742	72.714	0.891	0.25	0.00383607	0.940947	0.529565	0.566488	0.529527	0.0135779	0.00415246	2.69044	0.579022	0.0356902	0.985	15.8724	0.0673953
CCR1	1	iTE	Young SV	10	122.812	86.309	0.883	0.35	0.00359815	0.973062	0.607478	0.677786	0.513469	0.000713137	0.00310962	2.5859	0.670596	0.0609015	0.98	11.1292	0.100253
CCR1	1	iTE	Young SV	11	189.333	66.613	0.782	0.3	0.00485141	0.980791	0.428899	0.509456	0.509605	0.00821261	0.00411133	3.16749	0.48301	0.0407128	0.95	12.5134	0.094924
CCR1	1	iTE	Young SV	12	189.112	123.286	0.91	0.25	0.00530643	1.04566	0.450479	0.510787	0.477168	0.000850671	0.00298886	3.10371	0.455001	0.0333469	0.987	15.3174	0.0740254
CCR1	1	iTE	Young SV	13	215.01	133.311	0.798	0.6	0.00505084	0.972142	0.422989	0.421782	0.513929	-0.000364955	0.00359486	3.26013	0.447698	0.0326782	0.947	12.9071	0.0772556
CCR1	1	iTE	Young SV	14	238.683	106.113	0.767	0.3	0.00469691	1.02456	0.490232	0.522433	0.487718	0.00716441	0.00379009	2.76934	0.543157	0.0265601	0.957	19.6699	0.0541786
CCR1	1	iTE	Young SV	15	272.773	105.7	0.836	0.3	0.00511465	1.00937	0.409929	0.494251	0.495317	-0.000142432	0.003632	3.08405	0.468807	0.0496558	0.977	9.95354	0.121133
CCR1	1	iTE	Young SV	16	262.792	134.188	0.884	0.4	0.00510872	1.06814	0.461285	0.538567	0.465928	0.0188992	0.00239617	2.69257	0.463439	0.04473	0.989	12.0404	0.0969684
CCR1	1	iTE	Young SV	17	290.575	67.985	0.848	0.55	0.00446512	0.959321	0.459515	0.507553	0.52034	-0.00508252	0.0039456	3.05918	0.536554	0.0383708	0.974	13.2276	0.0835029
CCR1	1	iTE	Young SV	18	337.163	80.001	0.914	0	0.00455882	0.982573	0.45166	0.528378	0.508713	0.0153882	0.00411151	2.84411	0.545228	0.0557894	0.987	9.47094	0.123521
CCR1	1	iTE	Young SV	2	134.364	69.52	0.913	0	0.00422477	1.01239	0.547003	0.615733	0.493806	0.0147206	0.00321599	2.68335	0.528609	0.0475564	0.989	12.9474	0.0869399
CCR1	1	iTE	Young SV	3	161.984	106.976	0.877	0	0.00492788	0.99944	0.493353	0.509768	0.50028	-0.00186958	0.00294079	3.23621	0.471374	0.0480998	0.986	10.5981	0.0974958
CCR1	1	iTE	Young SV	4	94.6252	71.221	0.857	0.3	0.00305966	0.890593	0.653806	0.654913	0.554703	0.00607826	0.00256124	2.65137	0.782247	0.0390789	0.986	16.7587	0.0597714
CCR1	1	iTE	Young SV	5	46.7322	61.78	0.924	0.5	0.00374424	1.09685	0.617036	0.71333	0.451577	0.0108065	0.00259244	2.04391	0.667061	0.0476438	0.99	14.9721	0.077214
CCR1	1	iTE	Young SV	6	105.241	86.573	0.843	0.75	0.00279	0.948387	0.594806	0.732665	0.525806	0.0227226	0.00207347	2.01218	1.02922	0.0474282	0.986	15.4479	0.0797372
CCR1	1	iTE	Young SV	7	126.099	100.272	0.889	0.3	0.00363715	0.968507	0.570465	0.645609	0.515747	0.00988935	0.00285255	2.52762	0.665893	0.0512649	0.981	12.5936	0.0898651
CCR1	1	iTE	Young SV	8	170.04	94.051	0.903	0.25	0.00504819	0.973125	0.464512	0.495087	0.513437	0.0170064	0.00381158	3.41369	0.453741	0.0235594	0.988	21.0144	0.0507186
CCR1	1	iTE	Young SV	9	103.819	69.485	0.872	0.3	0.00436774	0.970462	0.514803	0.587161	0.514769	0.00357126	0.00346543	3.32641	0.540341	0.0503475	0.984	11.6622	0.0977996
CCR1	1	pTE	Old SV	11	597.966	118.056	0.919	0.1	0.00521359	1.14234	0.46612	0.605625	0.42883	-0.00311839	0.0023178	2.3965	0.435959	0.126537	0.988	4.78616	0.271468
CCR1	1	pTE	Old SV	15	526.736	107.142	0.923	0.3	0.00457011	1.06283	0.543216	0.635221	0.468585	0.00482347	0.00283456	2.56091	0.504987	0.0755867	0.99	8.40387	0.139147
CCR1	1	pTE	Old SV	17	553.63	119.993	0.942	0.05	0.00397212	1.01651	0.580497	0.626309	0.491745	0.0182657	0.00325226	2.48823	0.516782	0.0733228	0.989	8.5418	0.126311
CCR1	1	pTE	Old SV	22	445.68	120.75	0.916	0.05	0.00436572	0.922147	0.512229	0.492031	0.538926	0.0199673	0.0037312	3.33038	0.441044	0.0825743	0.982	5.95865	0.161206
CCR1	1	pTE	Old SV	25	400.889	124.137	0.899	0.3	0.00427735	1.01815	0.548619	0.619385	0.490926	0.00494683	0.0031263	2.65229	0.520273	0.0601225	0.992	10.3021	0.109589
CCR1	1	pTE	Old SV	26	371.499	118.381	0.922	0.25	0.00422528	1.03066	0.547307	0.615222	0.484672	0.0140826	0.00266456	2.655	0.510101	0.0608333	0.991	10.1132	0.11115
CCR1	1	pTE	Old SV	27	343.327	110.249	0.931	0	0.00465191	1.00631	0.470855	0.522495	0.496844	0.0127726	0.00321696	2.72071	0.46812		0.985
CCR1	1	pTE	PV	2	608.495	103.641	0.938	0	0.00295605	1.18594	0.893815	0.947529	0.407032	0.00852654	0.00181967	1.26516	0.827726	0.156146	0.995	6.06824	0.174696
CCR1	1	pTE	PV	3	557.171	108.162	0.884	0.65	0.00374107	1.21964	0.70887	0.835657	0.390179	0.00884679	0.00211447	1.42119	0.674263	0.181498	0.992	4.60422	0.256039
CCR1	1	pTE	PV	4	560.58	104.081	0.827	0.3	0.00456411	1.173	0.628008	0.72326	0.413499	0.000178058	0.0022352	1.96223	0.528512	0.14989	0.97	4.82528	0.238675
CCR1	1	pTE	PV	5	588.556	146.05	0.95	0.2	0.00512073	1.16812	0.480135	0.627857	0.415941	0.0165894	0.00347456	2.04821	0.476908	0.134636	0.992	4.66337	0.280412
CCR1	1	pTE	Young SV	24	314.169	123.481	0.941	0	0.00449881	1.03531	0.528345	0.576066	0.482346	0.00435514	0.00330808	2.41057	0.498391	0.0600948	0.989	9.58596	0.113741
CCR1	1	pTE	Young SV	28	293.716	104	0.915	0	0.00395595	1.012	0.559477	0.594181	0.493999	0.025423	0.00293372	2.37844	0.537554	0.0549341	0.982	10.8162	0.0981884
CCR1	1	pTE	Young SV	29	231.318	137.13	0.912	0	0.00432995	1.02431	0.521413	0.590366	0.487845	0.00364482	0.00344767	2.46897	0.523224		0.986
CCR1	1	pTE	Young SV	30	199.509	99.305	0.899	0.2	0.00374035	1.08469	0.720138	0.71038	0.457656	0.00527498	0.00255195	2.03766	0.660528	0.0322534	0.984	22.0249	0.0447879
CCR1	1	pTE	Young SV	31	123.7	67.708	0.8	0.25	0.00419558	1.06424	0.531114	0.633857	0.467881	0.00303137	0.00270599	2.34044	0.553359	0.0352556	0.966	17.9789	0.0663804
CCR1	1	pTE	Young SV	32	107.011	74.327	0.873	0.25	0.00320704	1.04194	0.69319	0.752026	0.479029	0.00588867	0.00230089	1.98159	0.729323	0.0488066	0.99	15.4083	0.0704087
CCR1	1	pTE	Young SV	33	83.5185	75.683	0.915	0.1	0.00300503	0.947451	0.662858	0.70877	0.526275	-0.0103425	0.00303324	2.38612	0.760286		0.991
CCR1	1	TE	Old SV	10	528.72	112.404	0.878	0.15	0.0046857	1.07273	0.480794	0.598335	0.463635	-0.00422029	0.00276245	2.71261	0.49684	0.121048	0.975	4.94386	0.251914
CCR1	1	TE	Old SV	11	487.081	109.533	0.871	0.225	0.00458041	1.04743	0.50452	0.617526	0.476283	0.00214508	0.00291112	2.7721	0.52674	0.123324	0.986	5.00728	0.244466
CCR1	1	TE	Old SV	12	477.121	133.186	0.9185	0.275	0.00361422	0.985927	0.611625	0.681474	0.507036	0.0228131	0.00278017	2.43162	0.623696	0.0983111	0.99	6.92522	0.164441
CCR1	1	TE	Old SV	13	449.755	101.284	0.95	0.225	0.00444042	1.05748	0.521402	0.647222	0.471259	0.00825034	0.00272606	2.71955	0.516842	0.0972653	0.9915	6.6598	0.18738
CCR1	1	TE	Old SV	14	425.005	84.432	0.8745	0.275	0.00460128	1.02705	0.482623	0.574359	0.486475	0.00681635	0.00309668	2.98719	0.49053	0.0825011	0.971	6.97338	0.172461
CCR1	1	TE	Old SV	15	384.038	105.615	0.9075	0	0.00463895	1.0293	0.489548	0.586141	0.485352	0.00292735	0.00311308	2.99011	0.501999	0.0760535	0.979	7.71338	0.155798
CCR1	1	TE	Old SV	16	374.574	102.272	0.901	0	0.00440863	0.989066	0.478246	0.577497	0.505467	0.0112062	0.00323536	2.97794	0.515888	0.0867584	0.9835	6.66738	0.181442
CCR1	1	TE	Old SV	17	387.962	104.915	0.881	0.25	0.00425305	1.16174	0.564725	0.717074	0.41913	0.014354	0.00240761	2.02956	0.569047	0.0646434	0.9815	11.0927	0.114595
CCR1	1	TE	Old SV	8	591.897	118.39	0.9165	0.1	0.00455077	1.04819	0.477061	0.563888	0.475906	0.00665622	0.00348675	2.45312	0.540756	0.0882831	0.982	6.38725	0.185456
CCR1	1	TE	Old SV	9	504.603	108.966	0.839	0.475	0.00459164	0.987107	0.498882	0.553145	0.506446	0.00651401	0.00298975	3.703	0.48098	0.0727439	0.9855	7.64297	0.147797
CCR1	1	TE	PV	1	666.857	122.144	0.9605	0.25	0.00377245	1.20171	0.681917	0.835192	0.399143	0.00847676	0.00233388	1.4473	0.704408	0.166028	0.995	5.02758	0.246219
CCR1	1	TE	PV	2	623.622	151.117	0.879	0.2	0.00431602	1.2019	0.616112	0.772877	0.39905	0.012071	0.00207326	1.67204	0.582007	0.138952	0.9875	5.56332	0.227129
CCR1	1	TE	PV	3	682.265	120.88	0.891	0	0.0026614	1.19627	1.09594	1.04617	0.401865	0.0336674	0.00108207	1.31371	0.983215	0.156385	0.995	6.68973	0.142694
CCR1	1	TE	PV	4	624.911	152.755	0.916	0.2	0.00458912	1.1702	0.554726	0.689585	0.414899	0.00490773	0.00256774	1.92672	0.572522	0.136181	0.9865	5.06749	0.247437
CCR1	1	TE	PV	5	652.372	146.802	0.81	0.15	0.0042717	1.13631	0.584349	0.687962	0.431843	-0.0054511	0.00228193	2.05998	0.582862	0.15585	0.98	4.41424	0.266708
CCR1	1	TE	PV	6	698.595	96.077	0.944	0.05	0.00323767	1.17533	0.775462	0.896782	0.412334	0.011254	0.0024149	1.49947	0.839125	0.184148	0.993	4.8727	0.239603
CCR1	1	TE	PV	7	658.262	161.741	0.9085	0.2	0.00433694	1.15739	0.607841	0.705815	0.421305	0.0036227	0.00229167	1.89899	0.605864	0.107807	0.9875	6.54004	0.180882
CCR1	2	pTE	Old SV	11	751.472	111.963	0.952	0.3	0.00462019	1.13715	0.583352	0.679121	0.431427	0.0206116	0.0021608	2.33464	0.561672		0.992
CCR1	2	pTE	Old SV	12	685.872	88.581	0.904	0.2	0.00446768	0.990373	0.496636	0.545517	0.504814	-0.000381935	0.00323804	3.73655	0.526745	0.0985014	0.985	5.53816	0.198337
CCR1	2	pTE	Old SV	13	669.773	75.041	0.848	0.4	0.00458403	1.03867	0.494397	0.584475	0.480667	0.00687307	0.00278373	3.09709	0.516975	0.076185	0.959	7.67178	0.154097
CCR1	2	pTE	Old SV	14	694.96	96.79	0.893	0	0.00451622	1.11891	0.574892	0.680585	0.440546	0.0205878	0.00201536	2.61725	0.560515	0.121662	0.989	5.59405	0.211626
CCR1	2	pTE	Old SV	15	624.958	81.342	0.943	0	0.00379066	0.987962	0.577664	0.640035	0.506019	0.0276044	0.00230379	3.43993	0.578603	0.0643174	0.992	9.95119	0.111341
CCR1	2	pTE	Old SV	16	596.309	70.886	0.906	0.1	0.00467905	0.99876	0.458796	0.54541	0.50062	0.0138593	0.00350151	3.0144	0.499614	0.0745762	0.987	7.31346	0.162548
CCR1	2	pTE	Old SV	17	554.888	62.989	0.796	0.55	0.00359355	0.923813	0.545905	0.559253	0.538094	0.00680976	0.00306128	2.89527	0.602691	0.0436352	0.965	12.8166	0.0799317
CCR1	2	pTE	Old SV	18	536.653	90.135	0.91	0.35	0.00457021	1.02987	0.486601	0.588798	0.485065	0.00547072	0.00252274	3.46241	0.514639	0.04589	0.985	12.8306	0.0943072
CCR1	2	pTE	Old SV	19	472.414	97.096	0.878	0.15	0.00348422	0.973243	0.610885	0.632376	0.513379	0.0172751	0.00279805	3.2296	0.678167	0.0578727	0.985	10.927	0.0947357
CCR1	2	pTE	Old SV	20	448.481	78.2	0.891	0.2	0.00438133	1.01232	0.534929	0.567888	0.493839	0.00177525	0.0026307	3.5158	0.539671	0.0673404	0.976	8.43309	0.125887
CCR1	2	pTE	Old SV	21	425.497	85.381	0.882	0.25	0.00446012	0.987302	0.494463	0.561606	0.506349	0.00446603	0.00272287	3.79588	0.498335	0.0320554	0.993	17.5198	0.0648287
CCR1	2	pTE	Old SV	22	415.254	90.204	0.919	0.35	0.00435255	0.92947	0.463606	0.479884	0.535265	0.00164643	0.00368992	3.77267	0.522006	0.0605118	0.983	7.93042	0.130524
CCR1	2	pTE	Old SV	23	344.58	76.044	0.821	0.35	0.0040142	0.918003	0.492322	0.51481	0.540999	0.000897213	0.00333544	3.21696	0.560956	0.0341315	0.962	15.0831	0.0693276
CCR1	2	pTE	Old SV	24	343.567	88.052	0.879	0.55	0.0038898	0.99911	0.569232	0.580451	0.500445	-0.00583204	0.00288897	2.81863	0.56849	0.0297164	0.991	19.533	0.0522044
CCR1	2	pTE	Old SV	7	781.207	100.711	0.888	0.3	0.00522078	1.24433	0.537797	0.719965	0.377835	0.0116682	0.00202914	2.0178	0.492293		0.973
CCR1	2	pTE	Old SV	8	768.554	116.738	0.867	0.25	0.00494662	1.1511	0.511201	0.643983	0.424452	0.0101845	0.00196282	2.73104	0.490676		0.958
CCR1	2	pTE	Old SV	9	740.921	95.04	0.9435	0.1	0.00459035	1.12135	0.558201	0.658074	0.439324	0.0127831	0.00222609	2.57439	0.503477		0.9895
CCR1	2	pTE	PV	2	870.061	72.087	0.907	0.1	0.00243563	1.12017	1.0273	1.03882	0.439913	0.0639128	0.00111497	1.60649	0.970981		0.99
CCR1	2	pTE	PV	3	858.304	79.021	0.929	0.15	0.00345417	1.23224	0.784198	0.900923	0.383881	0.0338898	0.00111547	1.57902	0.73894		0.995
CCR1	2	pTE	PV	5	842.901	99.784	0.951	0.2	0.00436923	1.28893	0.611212	0.836421	0.355536	0.0130507	0.00154748	1.6516	0.613419		0.993
CCR1	2	pTE	Young SV	25	319.071	101.034	0.853	0.6	0.00522705	1.02718	0.455467	0.541377	0.486411	0.00170614	0.00264743	3.61587	0.430733	0.0269935	0.971	20.0558	0.0592655
CCR1	2	pTE	Young SV	26	328.111	88.304	0.786	0.3	0.00401285	0.972591	0.519728	0.623045	0.513704	0.0134512	0.00249659	3.81525	0.592159	0.0335818	0.914	18.5531	0.0646142
CCR1	2	pTE	Young SV	27	276.224	86.229	0.857	0	0.00453721	1.0322	0.486282	0.564025	0.483898	0.0216337	0.00330106	3.24477	0.487453	0.0389379	0.96	14.4852	0.0800727
CCR1	2	pTE	Young SV	28	312.693	104.373	0.801	0.35	0.00436088	0.936968	0.427676	0.455834	0.531516	0.0163824	0.00429398	3.4575	0.521627	0.0455068	0.953	10.0168	0.106405
CCR1	2	pTE	Young SV	29	291.701	102.183	0.875	0.35	0.00428212	0.983028	0.476911	0.527848	0.508486	0.00843314	0.00416561	3.09872	0.55911	0.0378696	0.992	13.9386	0.079406
CCR1	2	pTE	Young SV	30	236.463	49.631	0.781	0.3	0.00307638	0.861744	0.503523	0.562561	0.569128	0.0213846	0.00513828	3.86512	0.768659	0.0510126	0.973	11.0279	0.101311
CCR1	2	pTE	Young SV	31	221.005	75.884	0.851	0.75	0.00418787	0.934052	0.465838	0.508825	0.532974	0.00199816	0.00410869	3.48444	0.567927	0.0493528	0.98	10.3099	0.105944
CCR1	2	pTE	Young SV	32	207.809	89.377	0.932	0	0.00410768	1.00137	0.526361	0.576925	0.499314	0.00492103	0.00295949	3.45631	0.603933	0.0547243	0.99	10.5424	0.103967
CCR1	2	pTE	Young SV	33	180.722	67.638	0.887	0.2	0.0044591	0.964589	0.456712	0.523822	0.517706	-0.00464027	0.00361342	4.01833	0.57559	0.0666314	0.988	7.86149	0.145894
CCR1	2	pTE	Young SV	34	165.813	53.2	0.797	0.6	0.00457772	0.955836	0.511453	0.532038	0.522082	-0.000342757	0.00308061	3.94561	0.545937	0.0886483	0.986	6.00167	0.173326
CCR1	2	pTE	Young SV	35	150.795	79.691	0.914	0.3	0.00297569	0.955185	0.73541	0.648079	0.522408	0.0365927	0.00239735	3.29194	0.832917	0.0929242	0.991	6.97427	0.126357
CCR1	2	pTE	Young SV	36	93.1279	65.028	0.938	0.25	0.00488173	1.07619	0.506381	0.610368	0.461906	0.0025405	0.00218238	3.47823	0.506445	0.121633	0.992	5.0181	0.240201
CCR1	2	pTE	Young SV	37	49.0099	57.946	0.948	0	0.00380751	0.920732	0.593904	0.555339	0.539634	0.0199622	0.00244153	4.05356	0.628133	0.0967078	0.996	5.74244	0.162834
CCR1	2	TE	Old SV	22	384.852	94.843	0.827	0.25	0.00454513	0.995932	0.418328	0.48786	0.502034	-0.00941144	0.00360455	3.35766	0.599021	0.0133432	0.956	36.5625	0.0318965
CCR1	2	TE	Old SV	23	402.489	104.145	0.924	0.3	0.00465001	0.97137	0.389514	0.478487	0.514315	0.00349295	0.00463244	3.52637	0.573643	0.0126689	0.99	37.7685	0.032525
CCR1	2	TE	Old SV	24	450.769	87.847	0.893	0.25	0.00392705	0.960593	0.458262	0.525712	0.519703	-0.00406998	0.00377759	3.93018	0.689097	0.0106188	0.991	49.5077	0.0231719
CCR1	2	TE	Old SV	25	488.376	100.425	0.886	0.2	0.004494	1.13562	0.493465	0.668497	0.432192	-0.00313338	0.00253663	2.65195	0.54295	0.0219537	0.987	30.4504	0.0444888
CCR1	2	TE	Old SV	26	555.231	104.597	0.901	0.5	0.00362479	1.08424	0.53893	0.724741	0.457881	-0.00633046	0.00292956	2.78525	0.82605	0.0145372	0.988	49.8542	0.0269742
CCR1	2	TE	Young SV	1	36.586	66.978	0.842	0.3	0.00392735	0.917351	0.479628	0.526874	0.541325	-0.00707195	0.00366005	4.56454	0.625509		0.989
CCR1	2	TE	Young SV	10	62.8453	59.334	0.774	0.85	0.00440736	1.00068	0.514888	0.574296	0.499661	0.00481377	0.00305829	4.17573	0.568132	0.0376049	0.976	15.2718	0.073035
CCR1	2	TE	Young SV	11	79.8473	60.341	0.884	0.5	0.00545145	1.03904	0.446166	0.511169	0.480481	-0.00115802	0.00327798	3.8055	0.453397	0.0604325	0.984	8.45851	0.135448
CCR1	2	TE	Young SV	12	205.24	84.772	0.89	0.55	0.00457384	0.969997	0.454785	0.504959	0.515001	-0.00379768	0.00402313	3.97341	0.56912	0.0168625	0.991	29.9457	0.0370779
CCR1	2	TE	Young SV	13	204.569	94.29	0.847	0.4	0.00476167	0.970163	0.445264	0.509669	0.514919	-0.00208344	0.00399366	4.52422	0.523574	0.020485	0.976	24.8801	0.0460065
CCR1	2	TE	Young SV	14	75.0083	73.883	0.916	0	0.00452393	1.03928	0.488491	0.562826	0.480362	0.005683	0.00364257	3.22909	0.495404	0.0517356	0.988	10.8789	0.105909
CCR1	2	TE	Young SV	15	72.0543	72.405	0.903	0.35	0.00471792	0.99681	0.475511	0.515901	0.501595	0.00982202	0.00415034	3.65145	0.466703	0.028474	0.992	18.1183	0.0598809
CCR1	2	TE	Young SV	16	226.117	93.114	0.854	0.75	0.00454317	1.06525	0.492291	0.610564	0.467377	-0.00765429	0.002718	3.51401	0.561283	0.0136213	0.979	44.8242	0.0276692
CCR1	2	TE	Young SV	17	254.419	92.057	0.848	0.35	0.00353543	0.946037	0.465779	0.499334	0.526981	0.00162124	0.00428185	3.33434	0.745031	0.0181164	0.98	27.5625	0.0388948
CCR1	2	TE	Young SV	18	240.244	63.212	0.489	0.9	0.00443395	0.966104	0.454021	0.501311	0.516948	-0.00742167	0.00335913	4.12651	0.571353	0.0194379	0.908	25.7904	0.0428128
CCR1	2	TE	Young SV	19	301.909	86.086	0.802	0.35	0.00465927	1.08035	0.419511	0.577256	0.459827	0.00706575	0.00364004	2.93089	0.516286	0.0205264	0.955	28.1226	0.0489294
CCR1	2	TE	Young SV	2	43.1213	75.072	0.835	0.5	0.0050695	0.92169	0.432203	0.432902	0.539155	0.0118523	0.00418124	4.7615	0.446421	0.0237995	0.982	18.1896	0.0550655
CCR1	2	TE	Young SV	20	317.19	74.447	0.767	0.7	0.00413198	0.995404	0.471454	0.544958	0.502298	-0.00777619	0.00337475	3.52066	0.664151	0.0150255	0.992	36.269	0.0318705
CCR1	2	TE	Young SV	21	334.253	92.001	0.821	0.25	0.00366984	1.0423	0.458607	0.576597	0.478848	0.000826885	0.00391621	2.98772	0.735983	0.0200015	0.943	28.8277	0.0436135
CCR1	2	TE	Young SV	3	45.4173	69.039	0.737	0.8	0.00466155	0.943193	0.457289	0.484915	0.528403	0.00631858	0.00438034	4.22092	0.529962	0.01932	0.981	25.0992	0.0422489
CCR1	2	TE	Young SV	4	46.2783	72.578	0.851	0.3	0.0043156	0.973904	0.559008	0.562109	0.513048	0.00766129	0.0027055	3.9962	0.551292	0.022116	0.978	25.4164	0.039563
CCR1	2	TE	Young SV	5	62.7953	73.271	0.869	0.8	0.00463759	0.988898	0.516475	0.531852	0.505551	0.0165353	0.00310503	3.80725	0.514139	0.0374226	0.98	14.212	0.0724578
CCR1	2	TE	Young SV	6	78.4493	56.176	0.831	0.85	0.00452648	1.06721	0.556672	0.630865	0.466395	0.0114688	0.00246879	3.2418	0.558991	0.0973908	0.992	6.47767	0.174952
CCR1	2	TE	Young SV	7	89.8923	51.445	0.759	0.4	0.00491774	1.05597	0.519752	0.581613	0.472016	0.0125849	0.00231492	3.54693	0.516998	0.0727598	0.986	7.9936	0.139989
CCR1	2	TE	Young SV	8	136.6	54.092	0.828	0.35	0.00472213	1.07672	0.51227	0.602519	0.461642	0.00101291	0.00305409	3.38884	0.550095	0.0967803	0.993	6.22564	0.188924
CCR1	2	TE	Young SV	9	140.415	71.422	0.87	0.45	0.0039995	1.03755	0.612897	0.629129	0.481225	-0.00459245	0.00242982	3.10757	0.669894	0.100187	0.964	6.27954	0.163465
C4H	2	TE	Old SV	10	164.987	82.975	0.9125	0.2	0.00548817	1.06445	0.413936	0.504582	0.467777	0.0479401	0.00340522	3.11076	0.435498	0.0484437	0.984	10.4303	0.117073
C4H	2	TE	Old SV	11	178.059	68.895	0.8575	0.15	0.00523182	1.07595	0.453328	0.514255	0.462027	0.0318549	0.00334311	2.93211	0.442533	0.0540652	0.9865	9.51169	0.119573
C4H	2	TE	Old SV	12	222.682	63.2555	0.9295	0.25	0.00546006	1.08626	0.420886	0.53278	0.456868	0.0449557	0.00344493	3.11177	0.38127	0.0778245	0.9925	6.84535	0.184909
C4H	2	TE	Old SV	27	214.431	85.25	0.892	0.15	0.00569072	1.13184	0.421132	0.552141	0.434078	0.0538811	0.00348197	2.46475	0.397743	0.0511605	0.99	10.7923	0.121483
C4H	2	TE	Old SV	28	237.302	60.349	0.875	0.2	0.00594289	1.17845	0.447984	0.583956	0.410776	0.0350006	0.0024995	2.51209	0.386869	0.0665382	0.989	8.77626	0.148528
C4H	2	TE	Old SV	8	148.169	67.488	0.899	0.15	0.00480811	0.994724	0.411227	0.428402	0.502638	0.120805	0.00380582	3.5611	0.52484	0.0411218	0.987	10.4429	0.100878
C4H	2	TE	Old SV	9	171.346	59.0865	0.863	0	0.00532783	1.04804	0.405679	0.491834	0.475981	0.0616112	0.00374369	3.29655	0.446967	0.0385461	0.9865	12.7629	0.0950306
C4H	2	TE	PV	13	249.827	81.7425	0.807	0.4	0.00505761	1.25285	0.527207	0.703274	0.373573	0.0199744	0.00220752	1.76668	0.461743	0.0886716	0.9885	7.92137	0.168145
C4H	2	TE	PV	14	236.963	83.6635	0.8735	0.5	0.00457823	1.21261	0.544246	0.702067	0.393693	0.0175567	0.00234548	2.02193	0.503998	0.0685898	0.982	10.2354	0.126227
C4H	2	TE	PV	15	262.065	77.8205	0.9315	0	0.00405333	1.21928	0.617883	0.762127	0.390359	0.0232184	0.00224917	1.64762	0.595013	0.112297	0.9945	6.76581	0.182468
C4H	2	TE	PV	16	282.279	75.532	0.9645	0	0.00436024	1.25095	0.588528	0.770474	0.374523	0.0157821	0.00231081	1.62241	0.592442	0.0656821	0.9955	11.729	0.111737
C4H	2	TE	PV	17	291.991	65.846	0.912	0.1	0.00305559	1.22165	0.851256	0.904347	0.389174	0.0392345	0.00144444	1.37714	0.878632	0.0374795	0.995	24.1291	0.0440285
C4H	2	TE	PV	40					0.00308746	1.23676	0.866734	0.86974	0.381619	0.0423708	0.00123301	1.51542	0.826559
C4H	2	TE	Young SV	1	43.6791	55.5585	0.7615	0.55	0.00420854	0.992926	0.441831	0.507205	0.503537	0.107949	0.00410094	3.27855	0.571353	0.0260127	0.958	19.4813	0.0589443
C4H	2	TE	Young SV	19	43.6841	54.94	0.854	0.5	0.00461201	1.01653	0.40843	0.459616	0.491737	0.148981	0.00421929	3.1709	0.50951	0.0209456	0.979	21.9433	0.0512832
C4H	2	TE	Young SV	2	57.4931	54.9425	0.871	0.5	0.00413968	1.06021	0.431671	0.550462	0.469895	0.116845	0.00411691	2.75919	0.612143	0.0266024	0.978	20.6439	0.0618843
C4H	2	TE	Young SV	20	58.8241	50.951	0.856	0.55	0.00500105	1.01271	0.374374	0.403432	0.493647	0.228219	0.00445899	3.03352	0.477711	0.0209152	0.988	19.2889	0.0558673
C4H	2	TE	Young SV	23	127.338	84.243	0.877	0.3	0.00571453	1.09133	0.405602	0.511582	0.454334	0.0422635	0.00312916	2.95984	0.353624	0.0403757	0.991	12.6705	0.0995453
C4H	2	TE	Young SV	24	140.927	105.725	0.863	0.25	0.00555012	1.15915	0.423451	0.581053	0.420423	0.0404095	0.00298538	2.54057	0.3928	0.0522194	0.977	11.1271	0.123319
C4H	2	TE	Young SV	3	59.4321	64.0055	0.8945	0.3	0.00455673	0.96021	0.373511	0.400647	0.519895	0.237324	0.00430369	4.07381	0.527855	0.022631	0.9765	17.7571	0.0609152
C4H	2	TE	Young SV	4	35.0236	45.8805	0.8785	0.3	0.00449233	0.947375	0.41226	0.445408	0.526313	0.171216	0.00412376	4.17585	0.528035	0.014546	0.9905	30.8318	0.0357415
C4H	2	TE	Young SV	5	47.4396	49.876	0.889	0.25	0.00445791	0.927482	0.316115	0.342307	0.536259	0.276027	0.00443914	4.45377	0.510689	0.0111628	0.9905	30.8209	0.0353191
C4H	2	TE	Young SV	6	76.3746	66.9555	0.895	0.4	0.00527671	1.02447	0.38951	0.444484	0.487766	0.13674	0.00349281	3.62076	0.481051	0.0156793	0.983	28.4165	0.0403078
C4H	2	TE	Young SV	7	93.3846	53.791	0.832	0.6	0.00526352	0.964196	0.378659	0.394485	0.517902	0.133684	0.00335451	4.79894	0.458166	0.0158498	0.9755	24.9473	0.041938
C4H	4	cTE	PV	1					0.00391047	0.995168	0.424979	0.543902	0.502416	0.139612	0.00447943	2.68917	0.557851
C4H	4	cTE	PV	2					0.00394389	0.970074	0.386006	0.454728	0.514963	0.232553	0.00477415	3.21252	0.606285
C4H	4	pTE	Old SV	18	387.141	54.495	0.887	0.2	0.00476872	1.09743	0.464967	0.55881	0.451283	0.0597458	0.00329026	2.5947	0.545563	0.107862	0.987	5.18081	0.231977
C4H	4	pTE	Old SV	19	349.12	90.818	0.91	0.25	0.0039078	1.0251	0.455031	0.548069	0.487449	0.106343	0.00335677	2.834	0.654582	0.0926072	0.976	5.91821	0.203519
C4H	4	pTE	Old SV	20	335.721	84.283	0.824	0	0.00449571	1.01954	0.389268	0.517767	0.490231	0.0939762	0.0042288	2.95746	0.532334	0.0851625	0.95	6.07975	0.218776
C4H	4	pTE	Old SV	21	271.661	90.309	0.894	0	0.00396754	1.0574	0.484399	0.56365	0.471302	0.0933628	0.00338183	2.54909	0.653584	0.0812758	0.978	6.93504	0.167787
C4H	4	pTE	Old SV	22	270.583	98.099	0.767	0	0.00370801	0.990063	0.425325	0.49443	0.504969	0.177045	0.00406643	3.04881	0.690936	0.0853327	0.894	5.79415	0.20063
C4H	4	pTE	Old SV	23	240.245	83.504	0.807	0	0.00407645	1.00757	0.420761	0.545767	0.496217	0.149072	0.0037377	3.09468	0.589849	0.069774	0.943	7.82193	0.165828
C4H	4	pTE	Old SV	24	207.466	79.51	0.644	0	0.00370164	0.974558	0.433941	0.540712	0.512721	0.155834	0.00402484	3.12447	0.680126	0.0659823	0.861	8.1948	0.152054
C4H	4	pTE	Old SV	25	180.291	74.462	0.734	0.3	0.00415335	0.985197	0.39701	0.514692	0.507401	0.164218	0.00414338	3.09749	0.577947	0.0573796	0.902	8.96996	0.144529
C4H	4	pTE	Old SV	26	160.592	79.723	0.858	0.25	0.00387829	0.962267	0.394653	0.50745	0.518867	0.148731	0.00436364	3.16224	0.615781	0.0537353	0.967	9.44351	0.136158
C4H	4	pTE	Old SV	33	145.02	70.959	0.801	0.3	0.00386817	1.03237	0.511413	0.608514	0.483813	0.0927351	0.00355047	2.53343	0.554479	0.0607426	0.932	10.0179	0.118774
C4H	4	pTE	Old SV	34	154.409	82.897	0.902	0.6	0.00388068	0.947383	0.379143	0.437367	0.526308	0.276827	0.00497531	3.6602	0.57069	0.0881886	0.981	4.95944	0.2326
C4H	4	pTE	Old SV	35	182.909	86.977	0.83	0.35	0.00428448	0.980374	0.370986	0.437522	0.509813	0.232949	0.00513031	2.74444	0.512942	0.0649083	0.94	6.74061	0.174962
C4H	4	pTE	Old SV	36	232.261	91.82	0.867	0	0.00472892	1.00482	0.39508	0.466849	0.497589	0.186773	0.00421199	3.13965	0.445948	0.0538248	0.961	8.67349	0.136238
C4H	4	pTE	Old SV	37	271.981	68.624	0.854	0.2	0.00457768	1.07226	0.469764	0.59075	0.463872	0.07101	0.00309048	2.71435	0.487214	0.0271804	0.984	21.7344	0.0578597
C4H	4	pTE	Old SV	38	284.798	78.447	0.841	0.1	0.00505588	1.10323	0.423977	0.544028	0.448386	0.0839258	0.00410841	2.31349	0.451366	0.0280233	0.961	19.4134	0.0660962
C4H	4	pTE	PV	1	453.099	128.996	0.864	0	0.00484382	1.19294	0.493213	0.672628	0.403528	0.0254828	0.00282397	1.93452	0.515031	0.160852	0.979	4.18166	0.326131
C4H	4	pTE	PV	10	486.21	85.301	0.906	0.1	0.00257988	1.11248	0.871238	0.925265	0.443762	0.0131749	0.00180032	1.64649	1.07136	0.106242	0.992	8.70907	0.121943
C4H	4	pTE	PV	11	496.635	67.335	0.894	0	0.00276315	1.12491	0.812668	0.900886	0.437543	0.0356922	0.00193566	1.61224	0.972889	0.0647281	0.993	13.918	0.0796488
C4H	4	pTE	PV	12	484.392	97.696	0.677	0.25	0.00349581	1.20395	0.668578	0.832028	0.398023	0.0382174	0.00217079	1.61374	0.768267	0.149058	0.919	5.58192	0.222947
C4H	4	pTE	PV	13	483.788	94.589	0.843	0.25	0.00383533	1.24644	0.66361	0.818417	0.376779	0.0128553	0.00236767	1.52239	0.688582	0.184467	0.98	4.43665	0.277976
C4H	4	pTE	PV	14	449.108	88.153	0.942	0.1	0.00377925	1.11064	0.62721	0.706516	0.444682	0.0533222	0.00190055	2.12275	0.658156	0.154273	0.994	4.57965	0.245967
C4H	4	pTE	PV	15	437.01	83.664	0.94	0.1	0.00509382	1.25201	0.52833	0.719937	0.373993	0.00816974	0.00237862	1.68355	0.502868	0.169704	0.99	4.2423	0.321209
C4H	4	pTE	PV	16	419.195	92.902	0.919	0.15	0.0046328	1.09056	0.477581	0.553336	0.454721	0.082027	0.00287259	2.60974	0.538913	0.17536	0.989	3.15542	0.367185
C4H	4	pTE	PV	17	412.009	75.993	0.903	0.05	0.00424128	1.15995	0.517226	0.664464	0.420025	0.0239713	0.00216747	2.25851	0.643497	0.1674	0.993	3.96932	0.323649
C4H	4	pTE	PV	2	474.232	83.573	0.751	0.05	0.00463663	1.22461	0.519136	0.715413	0.387693	0.0171194	0.00261291	1.80594	0.551917	0.151508	0.966	4.72195	0.291846
C4H	4	pTE	PV	3	479.755	111.6	0.895	0.15	0.00460629	1.1702	0.502214	0.669704	0.414899	0.0320164	0.00325231	2.00341	0.543532	0.157726	0.991	4.246	0.314061
C4H	4	pTE	PV	4	502.96	102.953	0.931	0.1	0.004816	1.17387	0.47434	0.629809	0.413067	0.0421372	0.00265747	2.1706	0.510841	0.126777	0.992	4.96786	0.26727
C4H	4	pTE	PV	5	533.57	73.992	0.917	0	0.00359728	1.2231	0.659287	0.831595	0.388452	0.0113582	0.00226921	1.51156	0.762992	0.112849	0.994	7.3691	0.171168
C4H	4	pTE	PV	6	515.12	86.645	0.904	0	0.00277179	1.15424	0.859688	0.908198	0.422879	0.0229387	0.00153753	1.52865	0.959525	0.107615	0.993	8.43929	0.12518
C4H	4	pTE	PV	7	496.575	83.613	0.855	0	0.00309079	1.18147	0.766224	0.882184	0.409265	0.0350234	0.00175149	1.56691	0.864858	0.0868389	0.99	10.1589	0.113334
C4H	4	pTE	PV	8	482.544	75.148	0.816	0	0.0031719	1.18455	0.741544	0.868426	0.407724	0.0372522	0.00174344	1.61105	0.830224	0.129246	0.99	6.71919	0.174293
C4H	4	pTE	PV	9	443.68	105.503	0.944	0.05	0.00478099	1.15384	0.471706	0.636044	0.423081	0.0300819	0.00328431	2.25581	0.54516	0.157975	0.99	4.02623	0.334901
C4H	4	pTE	Young SV	27	124.424	65.081	0.723	0.6	0.00313047	0.896963	0.460987	0.55302	0.551518	0.109735	0.00411046	3.50271	0.791723	0.0525273	0.884	10.5282	0.113945
C4H	4	pTE	Young SV	28	59.9135	51.891	0.759	0.5	0.00318017	0.888695	0.468726	0.433887	0.555653	0.23802	0.0045717	3.1097	0.823204	0.00777484	0.924	55.8066	0.0165872
C4H	4	pTE	Young SV	29	21.9393	50.562	0.681	0.6	0.00286884	0.869522	0.449066	0.536201	0.565239	0.251427	0.00580395	2.93726	0.831957		0.856
C4H	4	pTE	Young SV	30	70.0683	40.042	0.83	0.55	0.00357876	0.94835	0.485884	0.549795	0.525825	0.168773	0.00452002	2.79466	0.612764		0.959
C4H	4	pTE	Young SV	31	82.7273	57.031	0.814	0.5	0.00420987	0.955332	0.374858	0.374891	0.522334	0.344226	0.00503323	3.46922	0.547053		0.962
C4H	4	pTE	Young SV	32	97.9133	64.412	0.821	0.45	0.00356833	0.986342	0.463817	0.535051	0.506829	0.239513	0.0041769	3.15538	0.645523		0.959
C4H	4	TE	Old SV	11	164.926	69.468	0.767	0.5	0.00355777	0.979454	0.534936	0.587012	0.510273	0.161823	0.00430943	2.90084	0.649763	0.0618897	0.939	9.4848	0.115696
C4H	4	TE	Old SV	12	156.514	52.822	0.862	0.35	0.00403041	0.95175	0.417876	0.494722	0.524125	0.145642	0.00471708	3.06639	0.530764	0.0737129	0.967	6.71147	0.176399
C4H	4	TE	Old SV	13	172.48	73.541	0.733	0.25	0.00354196	0.958473	0.483285	0.554694	0.520763	0.12302	0.00460106	2.92977	0.625301	0.0546049	0.962	10.1583	0.112987
C4H	4	TE	Old SV	14	192.477	67.105	0.642	0.8	0.00422321	0.966761	0.435569	0.506939	0.51662	0.126825	0.00419169	3.16671	0.484702	0.047539	0.886	10.6637	0.109142
C4H	4	TE	Old SV	15	168.2	85.18	0.865	0.25	0.00388797	0.933799	0.358288	0.452448	0.533101	0.224287	0.00467338	3.5947	0.496342	0.0635743	0.962	7.11684	0.177439
C4H	4	TE	Old SV	16	247.302	100.181	0.806	0	0.00405737	0.958755	0.356172	0.441781	0.520623	0.258301	0.00495116	3.09385	0.501819	0.0647206	0.933	6.82598	0.181712
C4H	4	TE	Old SV	17	304.367	91.207	0.842	0.15	0.00373987	1.03411	0.478758	0.595291	0.482943	0.0645903	0.00418427	2.21295	0.585201	0.069514	0.954	8.5636	0.145197
C4H	4	TE	Old SV	18	313.302	100.383	0.715	0.3	0.00425088	1.12512	0.477369	0.627419	0.43744	0.0609388	0.00351981	1.93791	0.489054	0.0872716	0.925	7.18926	0.182818
C4H	4	TE	Old SV	19	314.446	103.004	0.827	0	0.00387372	1.09291	0.484845	0.663886	0.453546	0.063417	0.00397399	2.06974	0.55115	0.0623622	0.943	10.6456	0.128623
C4H	4	TE	Old SV	20	359.19	84.621	0.862	0.15	0.00410927	1.0164	0.521292	0.606358	0.491801	0.13255	0.00351209	2.89881	0.559014	0.103922	0.973	5.83474	0.199354
C4H	4	TE	Old SV	21	348.611	66.214	0.781	0.3	0.00441822	1.01862	0.481424	0.538798	0.49069	0.222199	0.00322164	3.01569	0.487315	0.12541	0.943	4.29629	0.260498
C4H	4	TE	Old SV	22	381.337	91.551	0.928	0	0.00541745	1.22675	0.483601	0.667538	0.386627	0.0251026	0.00213859	1.78985	0.392826	0.160234	0.99	4.16603	0.331335
C4H	4	TE	PV	23	414.503	90.231	0.827	0.2	0.00429778	1.21686	0.581532	0.720043	0.391571	0.0150429	0.00194378	1.73585	0.518899	0.163382	0.989	4.4071	0.280952
C4H	4	TE	PV	24	414.988	85.683	0.564	0.45	0.00498346	1.23754	0.490359	0.670907	0.381228	0.0284586	0.00235815	1.72171	0.443597	0.125867	0.872	5.3303	0.256683
C4H	4	TE	PV	25	461.129	98.302	0.818	0	0.00422456	1.28693	0.620918	0.814038	0.356535	0.0126953	0.00155603	1.40865	0.570134	0.226109	0.979	3.6002	0.364153
C4H	4	TE	PV	26	467.311	97.587	0.75	0	0.00389491	1.28597	0.680546	0.851556	0.357016	0.0160604	0.00194487	1.29765	0.642605	0.166944	0.982	5.10086	0.245309
C4H	4	TE	PV	27	486.803	94.285	0.938	0.3	0.00403096	1.3037	0.627486	0.842588	0.348152	0.0274924	0.00224345	1.26467	0.615134	0.187255	0.996	4.49968	0.298421
C4H	4	TE	Young SV	1	67.465	52.56	0.73	0.65	0.00368919	0.962797	0.453866	0.516063	0.518601	0.194287	0.00466064	2.78768	0.652681	0.0364157	0.957	14.1715	0.0802344
C4H	4	TE	Young SV	10	140.481	60.836	0.733	0.45	0.00306912	0.936768	0.599123	0.66325	0.531616	0.258525	0.00296574	2.92171	0.738382	0.0405322	0.906	16.3635	0.0676526
C4H	4	TE	Young SV	2	30.626	35.992	0.743	0.45	0.00285892	0.872427	0.538327	0.685481	0.563786	0.0991749	0.00415274	2.90926	0.829096	0.0107981	0.938	63.4815	0.0200587
C4H	4	TE	Young SV	3	39.363	46.925	0.738	0.5	0.00277718	0.842231	0.48324	0.558913	0.578885	0.134575	0.00458935	3.49135	0.830897	0.0100323	0.909	55.7115	0.0207604
C4H	4	TE	Young SV	4	26.6	35.945	0.742	0	0.00264441	0.787599	0.434778	0.505937	0.6062	0.209885	0.00506859	3.45513	0.927645		0.928
C4H	4	TE	Young SV	5	76.082	42.684	0.797	0.45	0.0030892	0.897201	0.557544	0.615791	0.551399	0.126394	0.00411048	2.97375	0.775228	0.0252697	0.944	24.3687	0.0453233
C4H	4	TE	Young SV	7	84.314	50.409	0.637	0.7	0.00305326	1.02673	0.677868	0.739442	0.486637	0.0552227	0.0030433	1.98957	0.682851	0.0412267	0.922	17.936	0.0608182
C4H	4	TE	Young SV	8	98.17	65.258	0.676	0.6	0.00378253	0.939924	0.400216	0.432137	0.530038	0.321827	0.00487452	3.22165	0.580189	0.0452259	0.904	9.55508	0.113004
C4H	4	TE	Young SV	9	88.308	58.553	0.756	0.6	0.00330079	0.877634	0.34403	0.388542	0.561183	0.373678	0.00509115	3.6858	0.630624	0.0542358	0.931	7.16394	0.157648
C4H	6	TE	Old SV	10	198.588	111.091	0.879	0	0.00489128	1.1199	0.486904	0.555099	0.44005	0.221136	0.00310574	2.43838	0.45786	0.0447219	0.961	12.4122	0.0918495
C4H	6	TE	Old SV	18	253.28	96.641	0.716	0.35	0.00546243	1.12449	0.444244	0.502598	0.437757	0.2677	0.00290589	2.5827	0.456125	0.0346372	0.914	14.5103	0.0779689
C4H	6	TE	Old SV	20	231.554	100.418	0.676	0.65	0.0050751	1.10466	0.445279	0.511811	0.447671	0.223171	0.00339738	2.72901	0.500325	0.0363363	0.895	14.0854	0.0816034
C4H	6	TE	Old SV	21	250.109	85.421	0.683	0.7	0.00410063	1.0287	0.556536	0.614264	0.485651	0.0799629	0.00260814	3.21142	0.586477	0.0284332	0.914	21.6038	0.0510896
C4H	6	TE	Old SV	7	163.592	96.458	0.827	0.3	0.00529222	1.08968	0.437987	0.503651	0.455159	0.228005	0.00250017	3.40986	0.468125	0.037025	0.948	13.603	0.0845346
C4H	6	TE	Old SV	8	224.459	121.997	0.8195	0.25	0.00492975	1.10543	0.479168	0.538884	0.447287	0.251004	0.00262942	2.82225	0.462409	0.0468633	0.9355	11.5	0.0979865
C4H	6	TE	Old SV	9	227.023	133.09	0.887	0.2	0.00463551	1.07611	0.4701	0.516654	0.461943	0.260768	0.00338605	2.75086	0.476533	0.038767	0.974	13.3272	0.0824655
C4H	6	TE	Young SV	1	31.7547	44.988	0.802	0.5	0.00443345	1.02336	0.497931	0.507905	0.488322	0.199734	0.00320266	3.24052	0.527222	0.0117622	0.983	43.1812	0.0236221
C4H	6	TE	Young SV	11	139.746	99.642	0.827	0.35	0.00534078	1.12714	0.464897	0.562728	0.436432	0.246429	0.00243415	2.60533	0.446157	0.0483443	0.942	11.64	0.103989
C4H	6	TE	Young SV	12	123.722	60.621	0.72	0.4	0.00528851	1.10918	0.44137	0.519769	0.44541	0.213818	0.00330521	2.70638	0.471007	0.0481196	0.931	10.8016	0.109023
C4H	6	TE	Young SV	13	124.696	82.207	0.831	0.3	0.0045088	1.06643	0.491069	0.494514	0.466787	0.24052	0.00236436	3.12633	0.550891	0.0456203	0.966	10.8398	0.0929001
C4H	6	TE	Young SV	14	81.6797	68.824	0.837	0.25	0.00504567	1.13239	0.520913	0.577655	0.433803	0.16916	0.00242446	2.51303	0.48993	0.0558756	0.96	10.3382	0.107265
C4H	6	TE	Young SV	15	39.5867	53.513	0.826	0.55	0.00406583	1.0221	0.537175	0.531006	0.48895	0.208564	0.00352348	2.63389	0.61927	0.0480889	0.994	11.0422	0.0895217
C4H	6	TE	Young SV	16	31.5057	51.458	0.802	0.75	0.00364363	1.00606	0.585043	0.538612	0.496969	0.333934	0.00289596	2.82155	0.652677	0.056191	0.984	9.58536	0.0960459
C4H	6	TE	Young SV	17	30.1347	54.379	0.84	0.6	0.00391165	0.999728	0.54626	0.513858	0.500136	0.277393	0.00334027	2.8543	0.641146	0.053198	0.972	9.65936	0.0973858
C4H	6	TE	Young SV	2	42.2727	44.753	0.848	0.25	0.00439928	0.998916	0.411081	0.484654	0.500542	0.28506	0.00430677	3.1184	0.5533	0.0172136	0.984	28.1553	0.041874
C4H	6	TE	Young SV	3	55.8267	66.614	0.832	0.5	0.00387041	1.03797	0.559607	0.560766	0.481016	0.251364	0.00279705	3.40096	0.591655	0.039613	0.953	14.1561	0.0707871
C4H	6	TE	Young SV	4	73.0797	89.728	0.875	0.15	0.00476517	1.07305	0.461662	0.528176	0.463473	0.220923	0.00360066	2.63878	0.474437	0.0371307	0.96	14.2248	0.0804283
C4H	6	TE	Young SV	5	135.005	104.813	0.9	0.3	0.00480725	1.06932	0.505317	0.554394	0.465338	0.191657	0.00311879	2.67217	0.440849	0.0541352	0.964	10.2409	0.107131
C4H	6	TE	Young SV	6	142.205	88.508	0.863	0.7	0.00526664	1.09424	0.451404	0.553352	0.45288	0.176264	0.00324176	2.74706	0.423961	0.0368806	0.967	15.0039	0.0817019

## Sheet: Turgor bending
Supplemental Data, Ménard, Blaschek, et al., (2022).Lignin chemistries control vascular cell capacity. Plant Cell.
Supplemental Data Set S1. Summary of all data obtained in this study.
replicate	medium	section	Stiffness	type	technical	flexibility	strength
A	Water	1	1577.83	Basal	1	0.6925	7.0215
A	Water	2	2610.15	Basal	1	0.5867	9.1212
A	Water	3	1859.13	Mid	1	0.7704	9.2459
A	Water	4	2485.31	Mid	1	0.6871	10.2474
A	Water	5	1330.77	Apical	1	1.0093	8.3134
A	Water	6	1940.64	Apical	1	0.8278	9.7034
A	Water	7	1381.31	Apical	1	1.4179	12.5523
B	Air	1	2013.37	Basal	1	0.7299	8.2177
B	Air	3	1613.97	Mid	1	0.7872	7.7992
B	Air	4	1213.03	Mid	1	0.5296	4.3935
B	Air	5	1417.76	Mid	2	0.6432	5.0203
B	Air	6	1007.49	Mid	2	0.4263	3.873
B	Air	7	1081.49	Apical	1	0.804	4.7931
C	Sorbitol	1	2001.23	Basal	1	0.4704	7.6012
C	Sorbitol	2	2145.79	Mid	1	0.4885	7.9303
C	Sorbitol	3	1501.37	Mid	1	0.767	4.5955
C	Sorbitol	4	1953.16	Apical	1	0.431	6.8311
C	Sorbitol	5	1282.5	Apical	1	0.4866	5.0531
C	Sorbitol	6	1441.07	Apical	1	0.7138	5.8676
D	Water	1	1879.56	Basal	1	0.5959	8.2844
D	Water	2	1972.85	Basal	1	0.6259	8.4761
D	Water	3	2070.04	Mid	1	0.6402	7.8643
D	Water	4	1889.61	Mid	2	0.818	9.2222
D	Water	6	1985.45	Apical	1	0.7287	11.6543
E	Air	1	2646.63	Basal	1	0.6176	11.1721
E	Air	2	2427.08	Basal	1	0.5712	10.1615
E	Air	3	2703.59	Mid	1	0.605	10.7832
E	Air	4	1708.41	Mid	1	0.6628	6.8486
E	Air	5	1796.98	Mid	2	0.6427	8.481
E	Air	6	1639.15	Apical	1	0.7735	7.9254
E	Air	7	1412.3	Apical	1	0.9026	8.8245
E	Air	8	1722.97	Apical	2	0.8309	11.1834
F	Sorbitol	1	1943.84	Basal	1	0.7249	8.4955
F	Sorbitol	2	2691.34	Basal	1	0.4812	9.66
F	Sorbitol	3	1723.59	Mid	1	0.6528	7.0146
F	Sorbitol	4	1552.72	Mid	1	0.6635	8.2503
F	Sorbitol	5	2036.28	Mid	2	0.4874	7.2674
F	Sorbitol	6	1973.66	Mid	2	0.6482	9.71
F	Sorbitol	7	2869.9	Apical	1	0.5153	12.0459
F	Sorbitol	8	1811.68	Apical	1	0.8303	11
H	Water	1	3527.08	Basal	1	0.6063	15.0013
H	Water	2	2334.08	Basal	1	0.7488	12.4247
H	Water	3	2316.52	Mid	1	0.5374	8.4945
H	Water	4	1490.07	Mid	2	1.4243	9.3436
H	Water	5	1192	Mid	2	1.3515	8.1046
H	Water	6	1191.29	Apical	1	0.7843	5.1028
H	Water	7	2187.91	Apical	1	0.868	11.2602
H	Water	8	1818.36	Apical	1	1.109	10.3739
G	Air	1	1911.71	Basal	1	1.0697	11.9808
G	Air	2	2479.63	Basal	1	0.8131	13.1177
G	Air	3	3273.15	Mid	1	0.8019	16.6305
G	Air	4	1218.36	Apical	1	0.8717	6.1465
G	Air	5	1756.19	Apical	1	0.6366	7.3602
I	Sorbitol	1	196.1	Basal	1	0.9653	1.4336
I	Sorbitol	2	713.45	Mid	1	1.0013	3.9233
I	Sorbitol	3	880.12	Mid	1	0.4574	3.0318
I	Sorbitol	4	1728.49	Apical	1	0.4377	5.9524
I	Sorbitol	5	1119.99	Apical	1	0.6473	4.2609
I	Sorbitol	6	1359.78	Apical	2	0.5669	5.1065

## Sheet: Mutant stiffness
Supplemental Data, Ménard, Blaschek, et al., (2022).Lignin chemistries control vascular cell capacity. Plant Cell.
Supplemental Data Set S1. Summary of all data obtained in this study.
genotype	stiffness
WT	3.27812
WT	4.35489
WT	2.79675
WT	1.85346
WT	1.73362
WT	3.4318
WT	2.79175
WT	1.61533
WT	2.83322
WT	1.87126
WT	1.91357
WT	5.69293
WT	2.04258
WT	2.48369
WT	2.53486
WT	5.50044
WT	6.44301
WT	6.27453
WT	4.26161
WT	4.85895
WT	3.27687
WT	3.80137
WT	3.2263
WT	1.99634
WT	0.89207
WT	3.19919
WT	2.03981
WT	2.05042
WT	1.6432
WT	2.15602
WT	2.05748
WT	3.03491
WT	2.36055
WT	2.30141
WT	1.40522
WT	4.34887
WT	4.67646
WT	3.18999
WT	2.47837
WT	3.60007
WT	2.8043
WT	2.12783
WT	2.12208
WT	1.69543
fah1	4.19668
fah1	3.9605
fah1	3.57525
fah1	3.40469
fah1	2.71478
fah1	4.2774
fah1	4.94203
fah1	3.46296
fah1	5.34194
fah1	4.72786
fah1	4.09098
fah1	2.4921
fah1	3.79894
fah1	3.20005
fah1	4.56293
fah1	4.42318
fah1	2.13445
fah1	5.44502
fah1	5.1011
fah1	3.70296
fah1	4.68233
fah1	4.17552
fah1	3.37749
fah1	3.29447
fah1	4.93034
fah1	3.66649
fah1	4.27878
fah1	3.34347
fah1	3.96197
fah1	3.24775
fah1	3.57467
fah1	3.93234
fah1	3.8347
fah1	4.17581
fah1	3.00547
fah1	2.76594
fah1	3.20669
fah1	3.44645
fah1	4.65729
fah1	4.40748
fah1	3.3309
fah1	3.928
fah1	4.90727
fah1	2.19193
fah1	2.74358
fah1	3.72969
fah1	4.97163
fah1	2.5473
fah1	3.46761
fah1	3.11452
fah1	2.97594
fah1	3.622
fah1	4.59131
fah1	3.59155
fah1	4.58434
fah1	3.4377
fah1	2.9975
fah1	3.97162
fah1	3.60999
fah1	3.93424
fah1	5.23136
fah1	4.68515
fah1	3.51921
fah1	3.41709
fah1	4.58645
fah1	3.09341
fah1	2.28681
fah1	5.24691
fah1	3.91575
cad4xcad5	0.88199
cad4xcad5	0.9044
cad4xcad5	0.68785
cad4xcad5	0.79026
cad4xcad5	1.06538
cad4xcad5	0.81239
cad4xcad5	1.05891
cad4xcad5	1.0772
cad4xcad5	0.98603
cad4xcad5	1.37738
cad4xcad5	0.73323
cad4xcad5	0.63635
cad4xcad5	0.41359
cad4xcad5	0.90536
cad4xcad5	0.82357
cad4xcad5	1.11919
cad4xcad5	0.97306
cad4xcad5	0.85784
cad4xcad5	1.52153
cad4xcad5	0.88808
cad4xcad5	1.06447
cad4xcad5	0.96821
cad4xcad5	1.27329
cad4xcad5	1.11034
cad4xcad5	0.67047
cad4xcad5	0.86632
cad4xcad5	1.24609
cad4xcad5	0.8754
cad4xcad5	0.75627
cad4xcad5	0.98545
cad4xcad5	0.54581
cad4xcad5	0.7979
cad4xcad5	0.85295
cad4xcad5	0.83924
cad4xcad5	0.85534
cad4xcad5	0.93162
cad4xcad5	0.9502
cad4xcad5	0.98366
cad4xcad5	0.84148
cad4xcad5	0.73819
cad4xcad5	0.55182
cad4xcad5	0.56886
cad4xcad5	0.6483
cad4xcad5	0.9377
cad4xcad5	0.33593
cad4xcad5	0.72545
cad4xcad5	0.77594
cad4xcad5	0.73553
cad4xcad5	0.79475
cad4xcad5	1.3194
cad4xcad5	1.18017
cad4xcad5	0.4084
cad4xcad5	0.23801
cad4xcad5	0.81316
cad4xcad5	0.22091
cad4xcad5	0.12968
cad4xcad5	0.68538
cad4xcad5	0.26361
cad4xcad5	0.32046
cad4xcad5	0.37751
cad4xcad5	0.61955
cad4xcad5	0.38455
cad4xcad5	0.52166
cad4xcad5	0.71291
cad4xcad5	0.83318
cad4xcad5	0.39993
cad4xcad5	0.57495
cad4xcad5	0.16826
cad4xcad5	0.49098
cad4xcad5	0.24488
cad4xcad5	0.24771
cad4xcad5	0.57331
cad4xcad5	0.65635
cad4xcad5	0.9502
cad4xcad5	1.12778
cad4xcad5	0.67851
cad4xcad5	0.34666
cad4xcad5	0.14729
cad4xcad5	1.0119
cad4xcad5	0.94122
cad4xcad5	0.82804

## Sheet: Mutant flexibility
Supplemental Data, Ménard, Blaschek, et al., (2022).Lignin chemistries control vascular cell capacity. Plant Cell.
Supplemental Data Set S1. Summary of all data obtained in this study.
genotype	break_point	strength
WT	1.0828	18.2312
WT	0.6659	16.3009
WT	0.9592	12.5516
WT	0.6249	6.6655
WT	0.7227	8.4035
WT	0.6889	14.04
WT	0.6199	11.7812
WT	0.5756	6.8651
WT	0.5643	10.5685
WT	0.8863	8.0599
WT	0.6966	7.0595
WT	0.779	24.099
WT	0.9602	11.2287
WT	0.6912	12.3827
WT	1.103	19.1867
WT	0.9436	29.446
WT	1.3311	38.7367
WT	1.169	28.7642
WT	1.2401	25.4186
WT	0.8439	27.7762
WT	0.7745	15.0425
WT	0.7197	16.5057
WT	0.7991	14.4607
WT	0.7247	9.8861
WT	2.9104	6.7806
WT	1.1615	18.9644
WT	0.9645	12.8422
WT	1.0162	10.4568
WT	1.3343	10.853
WT	0.7128	10.6907
WT	1.0448	12.5342
WT	0.7527	14.1056
WT	1.5194	13.0076
WT	0.8596	12.1342
WT	1.9682	13.821
WT	1.1492	26.9828
WT	1.0222	25.9663
WT	0.9667	20.109
WT	0.9698	12.4
WT	0.6558	14.4012
WT	0.7828	10.3841
WT	0.5932	7.4865
WT	4.4381	4.1061
WT	0.9463	9.1758
fah1	1.5497	29.8279
fah1	1.4769	28.088
fah1	1.296	24.2622
fah1	1.3009	27.0841
fah1	1.3674	22.1663
fah1	0.8147	26.0659
fah1	0.9999	27.4228
fah1	1.3503	24.8547
fah1	0.802	28.3721
fah1	0.927	27.0074
fah1	0.8575	23.0608
fah1	1.4973	17.2123
fah1	1.3767	25.2805
fah1	0.8955	18.39
fah1	0.8787	25.5102
fah1	0.933	25.603
fah1	0.9204	15.6617
fah1	0.8426	29.8505
fah1	0.9546	27.8653
fah1	1.0111	23.0125
fah1	0.9642	29.911
fah1	1.2461	31.5858
fah1	0.9663	22.1228
fah1	1.2516	20.6531
fah1	0.7196	22.9871
fah1	1.6856	20.5864
fah1	0.7818	20.5946
fah1	1.08	19.7859
fah1	1.109	25.3315
fah1	0.9554	21.9783
fah1	1.1886	18.4566
fah1	0.9138	15.9176
fah1	0.8181	18.0037
fah1	0.8887	21.9244
fah1	0.8649	28.2849
fah1	1.1207	23.5816
fah1	1.2652	21.4844
fah1	1.3601	20.2655
fah1	0.6592	21.4591
fah1	1.224	15.051
fah1	0.9945	15.1246
fah1	1.38	18.9292
fah1	1.1112	27.4985
fah1	0.9013	15.325
fah1	0.7714	20.9275
fah1	1.2381	16.6172
fah1	0.8149	16.2861
fah1	0.8216	20.2321
fah1	0.8218	24.4077
fah1	0.9158	23.2516
fah1	0.8359	23.0278
fah1	0.926	17.4024
fah1	0.8864	14.1673
fah1	0.7711	18.8385
fah1	0.5712	16.5829
fah1	0.9999	21.756
fah1	0.993	29.9908
fah1	1.0435	23.6756
fah1	0.8652	19.9904
fah1	0.7322	17.8965
fah1	0.9977	25.1493
fah1	0.8414	17.2362
fah1	1.0984	14.9991
fah1	0.6104	20.7654
fah1	0.9932	19.0083
cad4xcad5	2.9729	4.7745
cad4xcad5	2.7471	3.4916
cad4xcad5	3.7874	1.3854
cad4xcad5	1.9086	6.0197
cad4xcad5	3.0829	5.18
cad4xcad5	4.551	4.2619
cad4xcad5	2.6031	3.9668
cad4xcad5	3.1192	3.1756
cad4xcad5	3.3972	4.2978
cad4xcad5	3.1444	3.8362
cad4xcad5	3.5614	3.4632
cad4xcad5	3.2252	4.1546
cad4xcad5	4.4535	2.7502
cad4xcad5	3.0519	4.882
cad4xcad5	3.363	4.3878
cad4xcad5	4.2633	1.8594
cad4xcad5	2.4056	3.4331
cad4xcad5	2.315	5.4142
cad4xcad5	2.1336	3.4993
cad4xcad5	2.504	5.3384
cad4xcad5	3.5842	3.1902
cad4xcad5	4.2978	2.7354
cad4xcad5	2.5645	4.341
cad4xcad5	3.2288	4.286
cad4xcad5	4.0812	2.047
cad4xcad5	3.5836	4.4467
cad4xcad5	1.5919	3.9546
cad4xcad5	3.5476	2.581
cad4xcad5	2.1218	6.3088
cad4xcad5	2.822	5.8958
cad4xcad5	4.6081	2.7834
cad4xcad5	4.1806	3.2938
cad4xcad5	2.8569	7.4488
cad4xcad5	2.7905	4.7382
cad4xcad5	2.4848	5.6685
cad4xcad5	1.6437	5.3241
cad4xcad5	3.2386	6.1367
cad4xcad5	2.6809	5.129
cad4xcad5	4.6445	5.8306
cad4xcad5	1.4701	4.0255
cad4xcad5	2.0309	4.8981
cad4xcad5	3.0597	4.2808
cad4xcad5	2.1601	7.6277
cad4xcad5	3.2995	3.3885
cad4xcad5	3.9601	4.1898
cad4xcad5	2.4295	5.5081
cad4xcad5	3.4246	4.2156
cad4xcad5	4.4647	6.6974
cad4xcad5	2.853	6.2716
cad4xcad5	2.9656	4.2072
cad4xcad5	3.3526	5.4305
cad4xcad5	2.8152	3.9204
cad4xcad5	3.1801	4.1939
cad4xcad5	3.1464	5.4774
cad4xcad5	2.1568	5.3915
cad4xcad5	3.1418	4.9765
cad4xcad5	1.1177	2.3902
cad4xcad5	4.5871	2.9845
cad4xcad5	4.3159	2.314
cad4xcad5	1.7237	4.6898
cad4xcad5	3.2851	5.4342
cad4xcad5	4.5563	4.0879
cad4xcad5	3.5621	4.3585
cad4xcad5	3.9353	1.859
cad4xcad5	2.4014	6.7873
cad4xcad5	1.9221	3.5692
cad4xcad5	3.1425	3.7012
cad4xcad5	3.5566	1.6913
cad4xcad5	2.6013	6.103
cad4xcad5	4.3163	3.5473
cad4xcad5	5.6665	3.0717
cad4xcad5	1.9784	4.6687
cad4xcad5	3.4194	3.6903
cad4xcad5	4.2909	3.8628
cad4xcad5	5.241	1.7858
cad4xcad5	2.0292	5.0082
cad4xcad5	2.156	5.5605
cad4xcad5	1.6254	6.1915
cad4xcad5	2.4684	5.1432
cad4xcad5	4.3028	4.0099

## Sheet: Mutant biochemistry
Supplemental Data, Ménard, Blaschek, et al., (2022).Lignin chemistries control vascular cell capacity. Plant Cell.
Supplemental Data Set S1. Summary of all data obtained in this study.
genotype	replicate	variable	value
WT	1	TGA lignin	7.48967
WT	1	Py-GC/MS lignin	0.162154
WT	1	S⁄G	0.219367
WT	1	GCHO ⁄GCHOH	0.129288
WT	1	Terminal GCHO ⁄total GCHO	0.12926
WT	1	Plant height [cm]	48
WT	2	TGA lignin	4.8466
WT	2	Py-GC/MS lignin	0.152507
WT	2	S⁄G	0.214153
WT	2	GCHO ⁄GCHOH	0.131491
WT	2	Terminal GCHO ⁄total GCHO	0.17301
WT	2	Plant height [cm]	45
WT	3	TGA lignin	5.82513
WT	3	Py-GC/MS lignin	0.155526
WT	3	S⁄G	0.214145
WT	3	GCHO ⁄GCHOH	0.151427
WT	3	Terminal GCHO ⁄total GCHO	0.122078
WT	3	Plant height [cm]	49
cad4xcad5	1	TGA lignin	2.65545
cad4xcad5	1	Py-GC/MS lignin	0.0758346
cad4xcad5	1	S⁄G	0.198977
cad4xcad5	1	GCHO ⁄GCHOH	4.87557
cad4xcad5	1	Terminal GCHO ⁄total GCHO	0.434382
cad4xcad5	1	Plant height [cm]	44
cad4xcad5	2	TGA lignin	5.28743
cad4xcad5	2	Py-GC/MS lignin	0.0798645
cad4xcad5	2	S⁄G	0.19173
cad4xcad5	2	GCHO ⁄GCHOH	3.46769
cad4xcad5	2	Terminal GCHO ⁄total GCHO	0.414717
cad4xcad5	2	Plant height [cm]	41.5
cad4xcad5	3	TGA lignin	3.26403
cad4xcad5	3	Py-GC/MS lignin	0.0710618
cad4xcad5	3	S⁄G	0.201761
cad4xcad5	3	GCHO ⁄GCHOH	4.81022
cad4xcad5	3	Terminal GCHO ⁄total GCHO
cad4xcad5	3	Plant height [cm]	47.5
fah1	1	TGA lignin	5.36604
fah1	1	Py-GC/MS lignin	0.112539
fah1	1	S⁄G	0.00424757
fah1	1	GCHO ⁄GCHOH	0.157904
fah1	1	Terminal GCHO ⁄total GCHO	0.0807365
fah1	1	Plant height [cm]	45
fah1	2	TGA lignin	7.60083
fah1	2	Py-GC/MS lignin	0.115383
fah1	2	S⁄G	0.00301226
fah1	2	GCHO ⁄GCHOH	0.135011
fah1	2	Terminal GCHO ⁄total GCHO	0.158537
fah1	2	Plant height [cm]	46
fah1	3	TGA lignin	4.85303
fah1	3	Py-GC/MS lignin	0.130429
fah1	3	S⁄G	0.00368033
fah1	3	GCHO ⁄GCHOH	0.135141
fah1	3	Terminal GCHO ⁄total GCHO	0.034588
fah1	3	Plant height [cm]	51
WT	4	TGA lignin
WT	4	Py-GC/MS lignin
WT	4	S⁄G
WT	4	GCHO ⁄GCHOH
WT	4	Terminal GCHO ⁄total GCHO	0.114105
WT	4	Plant height [cm]	47.5
WT	5	TGA lignin
WT	5	Py-GC/MS lignin
WT	5	S⁄G
WT	5	GCHO ⁄GCHOH
WT	5	Terminal GCHO ⁄total GCHO	0.122324
WT	5	Plant height [cm]	48
WT	6	TGA lignin
WT	6	Py-GC/MS lignin
WT	6	S⁄G
WT	6	GCHO ⁄GCHOH
WT	6	Terminal GCHO ⁄total GCHO	0.119617
WT	6	Plant height [cm]	46.5
fah1	4	TGA lignin
fah1	4	Py-GC/MS lignin
fah1	4	S⁄G
fah1	4	GCHO ⁄GCHOH
fah1	4	Terminal GCHO ⁄total GCHO	0.145526
fah1	4	Plant height [cm]	45
cad4xcad5	4	TGA lignin
cad4xcad5	4	Py-GC/MS lignin
cad4xcad5	4	S⁄G
cad4xcad5	4	GCHO ⁄GCHOH
cad4xcad5	4	Terminal GCHO ⁄total GCHO
cad4xcad5	4	Plant height [cm]	42
cad4xcad5	5	TGA lignin
cad4xcad5	5	Py-GC/MS lignin
cad4xcad5	5	S⁄G
cad4xcad5	5	GCHO ⁄GCHOH
cad4xcad5	5	Terminal GCHO ⁄total GCHO
cad4xcad5	5	Plant height [cm]	47.5
cad4xcad5	6	TGA lignin
cad4xcad5	6	Py-GC/MS lignin
cad4xcad5	6	S⁄G
cad4xcad5	6	GCHO ⁄GCHOH
cad4xcad5	6	Terminal GCHO ⁄total GCHO
cad4xcad5	6	Plant height [cm]	42
cad4xcad5	7	TGA lignin
cad4xcad5	7	Py-GC/MS lignin
cad4xcad5	7	S⁄G
cad4xcad5	7	GCHO ⁄GCHOH
cad4xcad5	7	Terminal GCHO ⁄total GCHO
cad4xcad5	7	Plant height [cm]	38.5
cad4xcad5	8	TGA lignin
cad4xcad5	8	Py-GC/MS lignin
cad4xcad5	8	S⁄G
cad4xcad5	8	GCHO ⁄GCHOH
cad4xcad5	8	Terminal GCHO ⁄total GCHO
cad4xcad5	8	Plant height [cm]	42
cad4xcad5	9	TGA lignin
cad4xcad5	9	Py-GC/MS lignin
cad4xcad5	9	S⁄G
cad4xcad5	9	GCHO ⁄GCHOH
cad4xcad5	9	Terminal GCHO ⁄total GCHO
cad4xcad5	9	Plant height [cm]	34.5
cad4xcad5	10	TGA lignin
cad4xcad5	10	Py-GC/MS lignin
cad4xcad5	10	S⁄G
cad4xcad5	10	GCHO ⁄GCHOH
cad4xcad5	10	Terminal GCHO ⁄total GCHO
cad4xcad5	10	Plant height [cm]	41.5
WT	7	TGA lignin
WT	7	Py-GC/MS lignin
WT	7	S⁄G
WT	7	GCHO ⁄GCHOH
WT	7	Terminal GCHO ⁄total GCHO
WT	7	Plant height [cm]	48
WT	8	TGA lignin
WT	8	Py-GC/MS lignin
WT	8	S⁄G
WT	8	GCHO ⁄GCHOH
WT	8	Terminal GCHO ⁄total GCHO
WT	8	Plant height [cm]	44.5
WT	9	TGA lignin
WT	9	Py-GC/MS lignin
WT	9	S⁄G
WT	9	GCHO ⁄GCHOH
WT	9	Terminal GCHO ⁄total GCHO
WT	9	Plant height [cm]	44
WT	10	TGA lignin
WT	10	Py-GC/MS lignin
WT	10	S⁄G
WT	10	GCHO ⁄GCHOH
WT	10	Terminal GCHO ⁄total GCHO
WT	10	Plant height [cm]	48.5
fah1	5	TGA lignin
fah1	5	Py-GC/MS lignin
fah1	5	S⁄G
fah1	5	GCHO ⁄GCHOH
fah1	5	Terminal GCHO ⁄total GCHO
fah1	5	Plant height [cm]	46.5
fah1	6	TGA lignin
fah1	6	Py-GC/MS lignin
fah1	6	S⁄G
fah1	6	GCHO ⁄GCHOH
fah1	6	Terminal GCHO ⁄total GCHO
fah1	6	Plant height [cm]	48
fah1	7	TGA lignin
fah1	7	Py-GC/MS lignin
fah1	7	S⁄G
fah1	7	GCHO ⁄GCHOH
fah1	7	Terminal GCHO ⁄total GCHO
fah1	7	Plant height [cm]	46.5
fah1	8	TGA lignin
fah1	8	Py-GC/MS lignin
fah1	8	S⁄G
fah1	8	GCHO ⁄GCHOH
fah1	8	Terminal GCHO ⁄total GCHO
fah1	8	Plant height [cm]	46.5
fah1	9	TGA lignin
fah1	9	Py-GC/MS lignin
fah1	9	S⁄G
fah1	9	GCHO ⁄GCHOH
fah1	9	Terminal GCHO ⁄total GCHO
fah1	9	Plant height [cm]	45
fah1	10	TGA lignin
fah1	10	Py-GC/MS lignin
fah1	10	S⁄G
fah1	10	GCHO ⁄GCHOH
fah1	10	Terminal GCHO ⁄total GCHO
fah1	10	Plant height [cm]	53

[truncated: 5 more sheets: Casparian strip, Drought rosette area, Drought evapotranspiration, Drought recovery, Hypocotyl collapse]
