# Supplementary material for: Plant biomechanics and resilience to environmental changes are controlled by specific lignin chemistries in each vascular cell type and morphotype
Source: Plant Cell. 2022 Sep 21;34(12):4877–96. doi: 10.1093/plcell/koac284 (PMC9709985; doi:10.1093/plcell/koac284)
Supplement: koac284_Supplementary_Data [file koac284_supplementary_data.zip › TPC2021RA00813DR1_Supplemental data set 2.xlsx]

## Sheet: 01C
Supplemental Data, Ménard, Blaschek, et al., (2022).Lignin chemistries control vascular cell capacity. Plant Cell.
Supplemental Data Set S2. Summary of statistical analyses in this study.
Figure panel	Statistical test	Degrees of freedom (adjusted if applicable)	Test statistic	Variable	Compared groups with numbers of replicates	Other grouping (if applicable)	P-value (adjusted if applicable)
01C	ANOVA (parametric)	9	10.2391	C/Cr			6.87842e-10
01C	Tukey HSD test (parametric)			C/Cr	SCW_30 (n = 11)-PCW_20 (n = 8)		1.62164e-06
01C	Tukey HSD test (parametric)			C/Cr	SCW_40 (n = 8)-PCW_20 (n = 8)		7.58359e-06
01C	Tukey HSD test (parametric)			C/Cr	SCW_30 (n = 11)-PCW_50 (n = 9)		5.71096e-05
01C	Tukey HSD test (parametric)			C/Cr	SCW_30 (n = 11)-PCW_10 (n = 4)		0.000132764
01C	Tukey HSD test (parametric)			C/Cr	SCW_30 (n = 11)-PCW_30 (n = 11)		0.000201926
01C	Tukey HSD test (parametric)			C/Cr	SCW_40 (n = 8)-PCW_50 (n = 9)		0.000207143
01C	Tukey HSD test (parametric)			C/Cr	SCW_40 (n = 8)-PCW_10 (n = 4)		0.000270932
01C	Tukey HSD test (parametric)			C/Cr	SCW_30 (n = 11)-SCW_10 (n = 4)		0.000338375
01C	Tukey HSD test (parametric)			C/Cr	SCW_40 (n = 8)-SCW_10 (n = 4)		0.000649005
01C	Tukey HSD test (parametric)			C/Cr	SCW_40 (n = 8)-PCW_30 (n = 11)		0.000722565
01C	Tukey HSD test (parametric)			C/Cr	SCW_30 (n = 11)-PCW_40 (n = 8)		0.00113817
01C	Tukey HSD test (parametric)			C/Cr	SCW_50 (n = 9)-PCW_20 (n = 8)		0.00246034
01C	Tukey HSD test (parametric)			C/Cr	SCW_40 (n = 8)-PCW_40 (n = 8)		0.00280303
01C	Tukey HSD test (parametric)			C/Cr	SCW_30 (n = 11)-SCW_20 (n = 8)		0.00332362
01C	Tukey HSD test (parametric)			C/Cr	SCW_40 (n = 8)-SCW_20 (n = 8)		0.00727321
01C	Tukey HSD test (parametric)			C/Cr	SCW_50 (n = 9)-PCW_10 (n = 4)		0.0209882
01C	Tukey HSD test (parametric)			C/Cr	SCW_50 (n = 9)-SCW_10 (n = 4)		0.0420049
01C	Tukey HSD test (parametric)			C/Cr	SCW_50 (n = 9)-PCW_50 (n = 9)		0.0426162
01C	Tukey HSD test (parametric)			C/Cr	SCW_50 (n = 9)-PCW_30 (n = 11)		0.124692
01C	Tukey HSD test (parametric)			C/Cr	SCW_50 (n = 9)-PCW_40 (n = 8)		0.229326
01C	Tukey HSD test (parametric)			C/Cr	SCW_50 (n = 9)-SCW_20 (n = 8)		0.390588
01C	Tukey HSD test (parametric)			C/Cr	SCW_20 (n = 8)-PCW_20 (n = 8)		0.68331
01C	Tukey HSD test (parametric)			C/Cr	SCW_50 (n = 9)-SCW_30 (n = 11)		0.735413
01C	Tukey HSD test (parametric)			C/Cr	SCW_50 (n = 9)-SCW_40 (n = 8)		0.781993
01C	Tukey HSD test (parametric)			C/Cr	SCW_20 (n = 8)-PCW_10 (n = 4)		0.808013
01C	Tukey HSD test (parametric)			C/Cr	PCW_30 (n = 11)-PCW_20 (n = 8)		0.824416
01C	Tukey HSD test (parametric)			C/Cr	PCW_40 (n = 8)-PCW_20 (n = 8)		0.84955
01C	Tukey HSD test (parametric)			C/Cr	PCW_30 (n = 11)-PCW_10 (n = 4)		0.907433
01C	Tukey HSD test (parametric)			C/Cr	PCW_40 (n = 8)-PCW_10 (n = 4)		0.912467
01C	Tukey HSD test (parametric)			C/Cr	SCW_20 (n = 8)-SCW_10 (n = 4)		0.913388
01C	Tukey HSD test (parametric)			C/Cr	SCW_10 (n = 4)-PCW_30 (n = 11)		0.970653
01C	Tukey HSD test (parametric)			C/Cr	SCW_10 (n = 4)-PCW_40 (n = 8)		0.971096
01C	Tukey HSD test (parametric)			C/Cr	PCW_50 (n = 9)-PCW_20 (n = 8)		0.989795
01C	Tukey HSD test (parametric)			C/Cr	PCW_50 (n = 9)-PCW_10 (n = 4)		0.993219
01C	Tukey HSD test (parametric)			C/Cr	SCW_20 (n = 8)-PCW_50 (n = 9)		0.995691
01C	Tukey HSD test (parametric)			C/Cr	SCW_10 (n = 4)-PCW_50 (n = 9)		0.999273
01C	Tukey HSD test (parametric)			C/Cr	PCW_50 (n = 9)-PCW_40 (n = 8)		0.999816
01C	Tukey HSD test (parametric)			C/Cr	PCW_50 (n = 9)-PCW_30 (n = 11)		0.999865
01C	Tukey HSD test (parametric)			C/Cr	SCW_20 (n = 8)-PCW_30 (n = 11)		0.999997
01C	Tukey HSD test (parametric)			C/Cr	SCW_20 (n = 8)-PCW_40 (n = 8)		1
01C	Tukey HSD test (parametric)			C/Cr	SCW_10 (n = 4)-PCW_10 (n = 4)		1
01C	Tukey HSD test (parametric)			C/Cr	PCW_20 (n = 8)-PCW_10 (n = 4)		1
01C	Tukey HSD test (parametric)			C/Cr	SCW_10 (n = 4)-PCW_20 (n = 8)		1
01C	Tukey HSD test (parametric)			C/Cr	PCW_40 (n = 8)-PCW_30 (n = 11)		1
01C	Tukey HSD test (parametric)			C/Cr	SCW_40 (n = 8)-SCW_30 (n = 11)		1
01C	ANOVA (parametric)	9	5.23642	C/O			1.94377e-05
01C	Tukey HSD test (parametric)			C/O	SCW_40 (n = 8)-PCW_50 (n = 9)		0.000598532
01C	Tukey HSD test (parametric)			C/O	SCW_30 (n = 11)-PCW_50 (n = 9)		0.00453947
01C	Tukey HSD test (parametric)			C/O	SCW_40 (n = 8)-PCW_40 (n = 8)		0.00791592
01C	Tukey HSD test (parametric)			C/O	SCW_40 (n = 8)-PCW_10 (n = 4)		0.0119495
01C	Tukey HSD test (parametric)			C/O	SCW_40 (n = 8)-PCW_20 (n = 8)		0.0165591
01C	Tukey HSD test (parametric)			C/O	SCW_50 (n = 9)-PCW_50 (n = 9)		0.0202386
01C	Tukey HSD test (parametric)			C/O	SCW_40 (n = 8)-PCW_30 (n = 11)		0.0292185
01C	Tukey HSD test (parametric)			C/O	SCW_30 (n = 11)-PCW_40 (n = 8)		0.051273
01C	Tukey HSD test (parametric)			C/O	SCW_30 (n = 11)-PCW_10 (n = 4)		0.0590854
01C	Tukey HSD test (parametric)			C/O	SCW_30 (n = 11)-PCW_20 (n = 8)		0.0985815
01C	Tukey HSD test (parametric)			C/O	SCW_20 (n = 8)-PCW_50 (n = 9)		0.121507
01C	Tukey HSD test (parametric)			C/O	SCW_50 (n = 9)-PCW_10 (n = 4)		0.129031
01C	Tukey HSD test (parametric)			C/O	SCW_50 (n = 9)-PCW_40 (n = 8)		0.145002
01C	Tukey HSD test (parametric)			C/O	SCW_30 (n = 11)-PCW_30 (n = 11)		0.172455
01C	Tukey HSD test (parametric)			C/O	SCW_50 (n = 9)-PCW_20 (n = 8)		0.242313
01C	Tukey HSD test (parametric)			C/O	SCW_40 (n = 8)-SCW_10 (n = 4)		0.347975
01C	Tukey HSD test (parametric)			C/O	SCW_20 (n = 8)-PCW_10 (n = 4)		0.352702
01C	Tukey HSD test (parametric)			C/O	SCW_50 (n = 9)-PCW_30 (n = 11)		0.39525
01C	Tukey HSD test (parametric)			C/O	SCW_20 (n = 8)-PCW_40 (n = 8)		0.465051
01C	Tukey HSD test (parametric)			C/O	SCW_20 (n = 8)-PCW_20 (n = 8)		0.626725
01C	Tukey HSD test (parametric)			C/O	SCW_30 (n = 11)-SCW_10 (n = 4)		0.755205
01C	Tukey HSD test (parametric)			C/O	SCW_40 (n = 8)-SCW_20 (n = 8)		0.795485
01C	Tukey HSD test (parametric)			C/O	SCW_20 (n = 8)-PCW_30 (n = 11)		0.823562
01C	Tukey HSD test (parametric)			C/O	SCW_50 (n = 9)-SCW_10 (n = 4)		0.893085
01C	Tukey HSD test (parametric)			C/O	PCW_50 (n = 9)-PCW_30 (n = 11)		0.90538
01C	Tukey HSD test (parametric)			C/O	SCW_10 (n = 4)-PCW_50 (n = 9)		0.943286
01C	Tukey HSD test (parametric)			C/O	PCW_30 (n = 11)-PCW_10 (n = 4)		0.971246
01C	Tukey HSD test (parametric)			C/O	SCW_10 (n = 4)-PCW_10 (n = 4)		0.971531
01C	Tukey HSD test (parametric)			C/O	SCW_50 (n = 9)-SCW_40 (n = 8)		0.974086
01C	Tukey HSD test (parametric)			C/O	SCW_20 (n = 8)-SCW_10 (n = 4)		0.990912
01C	Tukey HSD test (parametric)			C/O	SCW_40 (n = 8)-SCW_30 (n = 11)		0.994761
01C	Tukey HSD test (parametric)			C/O	PCW_50 (n = 9)-PCW_20 (n = 8)		0.996242
01C	Tukey HSD test (parametric)			C/O	SCW_30 (n = 11)-SCW_20 (n = 8)		0.996367
01C	Tukey HSD test (parametric)			C/O	SCW_10 (n = 4)-PCW_40 (n = 8)		0.998507
01C	Tukey HSD test (parametric)			C/O	PCW_20 (n = 8)-PCW_10 (n = 4)		0.998688
01C	Tukey HSD test (parametric)			C/O	PCW_40 (n = 8)-PCW_30 (n = 11)		0.999214
01C	Tukey HSD test (parametric)			C/O	PCW_50 (n = 9)-PCW_40 (n = 8)		0.999703
01C	Tukey HSD test (parametric)			C/O	SCW_10 (n = 4)-PCW_20 (n = 8)		0.999848
01C	Tukey HSD test (parametric)			C/O	PCW_40 (n = 8)-PCW_10 (n = 4)		0.999874
01C	Tukey HSD test (parametric)			C/O	SCW_50 (n = 9)-SCW_20 (n = 8)		0.999897
01C	Tukey HSD test (parametric)			C/O	PCW_30 (n = 11)-PCW_20 (n = 8)		0.999979
01C	Tukey HSD test (parametric)			C/O	SCW_50 (n = 9)-SCW_30 (n = 11)		1
01C	Tukey HSD test (parametric)			C/O	SCW_10 (n = 4)-PCW_30 (n = 11)		1
01C	Tukey HSD test (parametric)			C/O	PCW_40 (n = 8)-PCW_20 (n = 8)		1
01C	Tukey HSD test (parametric)			C/O	PCW_50 (n = 9)-PCW_10 (n = 4)		1

## Sheet: 01E
Supplemental Data, Ménard, Blaschek, et al., (2022).Lignin chemistries control vascular cell capacity. Plant Cell.
Supplemental Data Set S2. Summary of statistical analyses in this study.
Figure panel	Statistical test	Degrees of freedom (adjusted if applicable)	Test statistic	Variable	Compared groups with numbers of replicates	Other grouping (if applicable)	P-value (adjusted if applicable)
01E	Welch's t-test (parametric)	5.20253	-3.71398	adhesion	10 (n = 4)-50 (n = 4)	MX	0.013
01E	Welch's t-test (parametric)	5.90625	-0.971152	adhesion	10 (n = 4)-50 (n = 4)	PX	0.37
01E	Welch's t-test (parametric)	4.86415	7.72398	deformation	10 (n = 4)-50 (n = 4)	MX	0.0007
01E	Welch's t-test (parametric)	5.61772	2.51963	deformation	10 (n = 4)-50 (n = 4)	PX	0.048
01E	Welch's t-test (parametric)	3.00016	-2.65863	Stiffness	10 (n = 4)-50 (n = 4)	PX	0.076
01E	Welch's t-test (parametric)	3.00779	-6.97196	Stiffness	10 (n = 4)-50 (n = 4)	MX	0.006

## Sheet: 03B
Supplemental Data, Ménard, Blaschek, et al., (2022).Lignin chemistries control vascular cell capacity. Plant Cell.
Supplemental Data Set S2. Summary of statistical analyses in this study.
Figure panel	Statistical test	Degrees of freedom (adjusted if applicable)	Test statistic	Variable	Compared groups with numbers of replicates	Other grouping (if applicable)	P-value (adjusted if applicable)
03B	Kruskal-Wallis test (non-parametric)	8	96.7296	Cell types adjacent to TEs [%]			1.98647e-17
03B	Dunn test (non-parametric)			Cell types adjacent to TEs [%]	SX_XF (n = 17)-SX_XP (n = 17)		3.66266e-10
03B	Dunn test (non-parametric)			Cell types adjacent to TEs [%]	PX_XF (n = 15)-SX_XF (n = 17)		1.60173e-08
03B	Dunn test (non-parametric)			Cell types adjacent to TEs [%]	PX_XP (n = 15)-SX_XP (n = 17)		1.62054e-08
03B	Dunn test (non-parametric)			Cell types adjacent to TEs [%]	MX_XP (n = 16)-SX_XF (n = 17)		2.90197e-07
03B	Dunn test (non-parametric)			Cell types adjacent to TEs [%]	PX_XF (n = 15)-PX_XP (n = 15)		3.88714e-07
03B	Dunn test (non-parametric)			Cell types adjacent to TEs [%]	MX_XF (n = 16)-SX_XP (n = 17)		1.78742e-06
03B	Dunn test (non-parametric)			Cell types adjacent to TEs [%]	MX_XP (n = 16)-PX_XP (n = 15)		5.30836e-06
03B	Dunn test (non-parametric)			Cell types adjacent to TEs [%]	MX_XF (n = 16)-PX_XF (n = 15)		2.5998e-05
03B	Dunn test (non-parametric)			Cell types adjacent to TEs [%]	MX_XF (n = 16)-MX_XP (n = 16)		0.000274153
03B	Dunn test (non-parametric)			Cell types adjacent to TEs [%]	MX_TEs (n = 16)-SX_XP (n = 17)		0.000461801
03B	Dunn test (non-parametric)			Cell types adjacent to TEs [%]	PX_TEs (n = 15)-SX_XP (n = 17)		0.000918724
03B	Dunn test (non-parametric)			Cell types adjacent to TEs [%]	SX_TEs (n = 17)-SX_XP (n = 17)		0.00108563
03B	Dunn test (non-parametric)			Cell types adjacent to TEs [%]	MX_TEs (n = 16)-PX_XF (n = 15)		0.00309993
03B	Dunn test (non-parametric)			Cell types adjacent to TEs [%]	PX_TEs (n = 15)-PX_XF (n = 15)		0.0053664
03B	Dunn test (non-parametric)			Cell types adjacent to TEs [%]	PX_XF (n = 15)-SX_TEs (n = 17)		0.00656816
03B	Dunn test (non-parametric)			Cell types adjacent to TEs [%]	MX_TEs (n = 16)-MX_XP (n = 16)		0.0183884
03B	Dunn test (non-parametric)			Cell types adjacent to TEs [%]	MX_XP (n = 16)-PX_TEs (n = 15)		0.0288333
03B	Dunn test (non-parametric)			Cell types adjacent to TEs [%]	MX_XP (n = 16)-SX_TEs (n = 17)		0.0357018
03B	Dunn test (non-parametric)			Cell types adjacent to TEs [%]	SX_TEs (n = 17)-SX_XF (n = 17)		0.0490983
03B	Dunn test (non-parametric)			Cell types adjacent to TEs [%]	PX_TEs (n = 15)-SX_XF (n = 17)		0.100712
03B	Dunn test (non-parametric)			Cell types adjacent to TEs [%]	MX_TEs (n = 16)-SX_XF (n = 17)		0.111872
03B	Dunn test (non-parametric)			Cell types adjacent to TEs [%]	PX_XP (n = 15)-SX_TEs (n = 17)		0.153776
03B	Dunn test (non-parametric)			Cell types adjacent to TEs [%]	PX_TEs (n = 15)-PX_XP (n = 15)		0.263292
03B	Dunn test (non-parametric)			Cell types adjacent to TEs [%]	MX_TEs (n = 16)-PX_XP (n = 15)		0.2863
03B	Dunn test (non-parametric)			Cell types adjacent to TEs [%]	MX_TEs (n = 16)-PX_TEs (n = 15)		0.460704
03B	Dunn test (non-parametric)			Cell types adjacent to TEs [%]	PX_TEs (n = 15)-SX_TEs (n = 17)		0.861885
03B	Dunn test (non-parametric)			Cell types adjacent to TEs [%]	MX_XF (n = 16)-SX_TEs (n = 17)		0.905973
03B	Dunn test (non-parametric)			Cell types adjacent to TEs [%]	MX_TEs (n = 16)-MX_XF (n = 16)		1
03B	Dunn test (non-parametric)			Cell types adjacent to TEs [%]	MX_XF (n = 16)-PX_TEs (n = 15)		1
03B	Dunn test (non-parametric)			Cell types adjacent to TEs [%]	MX_XP (n = 16)-PX_XF (n = 15)		1
03B	Dunn test (non-parametric)			Cell types adjacent to TEs [%]	MX_XF (n = 16)-PX_XP (n = 15)		1
03B	Dunn test (non-parametric)			Cell types adjacent to TEs [%]	MX_TEs (n = 16)-SX_TEs (n = 17)		1
03B	Dunn test (non-parametric)			Cell types adjacent to TEs [%]	MX_XF (n = 16)-SX_XF (n = 17)		1
03B	Dunn test (non-parametric)			Cell types adjacent to TEs [%]	PX_XP (n = 15)-SX_XF (n = 17)		1
03B	Dunn test (non-parametric)			Cell types adjacent to TEs [%]	MX_XP (n = 16)-SX_XP (n = 17)		1
03B	Dunn test (non-parametric)			Cell types adjacent to TEs [%]	PX_XF (n = 15)-SX_XP (n = 17)		1

## Sheet: 03C
Supplemental Data, Ménard, Blaschek, et al., (2022).Lignin chemistries control vascular cell capacity. Plant Cell.
Supplemental Data Set S2. Summary of statistical analyses in this study.
Figure panel	Statistical test	Degrees of freedom (adjusted if applicable)	Test statistic	Variable	Compared groups with numbers of replicates	Other grouping (if applicable)	P-value (adjusted if applicable)
03C	ANOVA (parametric)	2	57.272	Area			4.2901e-13
03C	Tukey HSD test (parametric)			Area	SX (n = 17)-MX (n = 16)		7.18914e-12
03C	Tukey HSD test (parametric)			Area	PX (n = 15)-MX (n = 16)		4.06588e-11
03C	Tukey HSD test (parametric)			Area	SX (n = 17)-PX (n = 15)		0.964166

## Sheet: 03D
Supplemental Data, Ménard, Blaschek, et al., (2022).Lignin chemistries control vascular cell capacity. Plant Cell.
Supplemental Data Set S2. Summary of statistical analyses in this study.
Figure panel	Statistical test	Degrees of freedom (adjusted if applicable)	Test statistic	Variable	Compared groups with numbers of replicates	Other grouping (if applicable)	P-value (adjusted if applicable)
03D	ANOVA (parametric)	2	5.20969	Lignin/cellulose			0.00922348
03D	Tukey HSD test (parametric)			Lignin/cellulose	PX (n = 15)-MX (n = 16)		0.00727157
03D	Tukey HSD test (parametric)			Lignin/cellulose	SX (n = 17)-MX (n = 16)		0.113455
03D	Tukey HSD test (parametric)			Lignin/cellulose	SX (n = 17)-PX (n = 15)		0.44676

## Sheet: 03E
Supplemental Data, Ménard, Blaschek, et al., (2022).Lignin chemistries control vascular cell capacity. Plant Cell.
Supplemental Data Set S2. Summary of statistical analyses in this study.
Figure panel	Statistical test	Degrees of freedom (adjusted if applicable)	Test statistic	Variable	Compared groups with numbers of replicates	Other grouping (if applicable)	P-value (adjusted if applicable)
03E	ANOVA (parametric)	2	2.0151	S/G			0.145161
03E	Tukey HSD test (parametric)			S/G	SX (n = 17)-MX (n = 16)		0.15989
03E	Tukey HSD test (parametric)			S/G	SX (n = 17)-PX (n = 15)		0.283312
03E	Tukey HSD test (parametric)			S/G	PX (n = 15)-MX (n = 16)		0.95337

## Sheet: 03F
Supplemental Data, Ménard, Blaschek, et al., (2022).Lignin chemistries control vascular cell capacity. Plant Cell.
Supplemental Data Set S2. Summary of statistical analyses in this study.
Figure panel	Statistical test	Degrees of freedom (adjusted if applicable)	Test statistic	Variable	Compared groups with numbers of replicates	Other grouping (if applicable)	P-value (adjusted if applicable)
03F	ANOVA (parametric)	2	6.55866	G-CHO/G-CHOH			0.00316524
03F	Tukey HSD test (parametric)			G-CHO/G-CHOH	SX (n = 17)-MX (n = 16)		0.00858718
03F	Tukey HSD test (parametric)			G-CHO/G-CHOH	SX (n = 17)-PX (n = 15)		0.00917162
03F	Tukey HSD test (parametric)			G-CHO/G-CHOH	PX (n = 15)-MX (n = 16)		0.99958

## Sheet: 04C
Supplemental Data, Ménard, Blaschek, et al., (2022).Lignin chemistries control vascular cell capacity. Plant Cell.
Supplemental Data Set S2. Summary of statistical analyses in this study.
Figure panel	Statistical test	Degrees of freedom (adjusted if applicable)	Test statistic	Variable	Compared groups with numbers of replicates	Other grouping (if applicable)	P-value (adjusted if applicable)
04C	ANOVA (parametric)	32	29.3111	Convexity			5.4179e-112
04C	Tukey HSD test (parametric)			Convexity	4cl1x4cl2_PMX (n = 50)-4cl1_PMX (n = 50)		0
04C	Tukey HSD test (parametric)			Convexity	ccr1-3_PMX (n = 50)-4cl1_PMX (n = 50)		0
04C	Tukey HSD test (parametric)			Convexity	ccr1-3_PX (n = 50)-4cl1_PMX (n = 50)		0
04C	Tukey HSD test (parametric)			Convexity	4cl1x4cl2_PMX (n = 50)-4cl1_PX (n = 50)		0
04C	Tukey HSD test (parametric)			Convexity	ccr1-3_PMX (n = 50)-4cl1_PX (n = 50)		0
04C	Tukey HSD test (parametric)			Convexity	ccr1-3_PX (n = 50)-4cl1_PX (n = 50)		0
04C	Tukey HSD test (parametric)			Convexity	4cl1x4cl2_PMX (n = 50)-4cl1_SMX (n = 50)		0
04C	Tukey HSD test (parametric)			Convexity	ccr1-3_PMX (n = 50)-4cl1_SMX (n = 50)		0
04C	Tukey HSD test (parametric)			Convexity	ccr1-3_PX (n = 50)-4cl1_SMX (n = 50)		0
04C	Tukey HSD test (parametric)			Convexity	4cl1x4cl2_SMX (n = 50)-4cl1x4cl2_PMX (n = 50)		0
04C	Tukey HSD test (parametric)			Convexity	4cl2_PMX (n = 50)-4cl1x4cl2_PMX (n = 50)		0
04C	Tukey HSD test (parametric)			Convexity	4cl2_PX (n = 50)-4cl1x4cl2_PMX (n = 50)		0
04C	Tukey HSD test (parametric)			Convexity	4cl2_SMX (n = 50)-4cl1x4cl2_PMX (n = 50)		0
04C	Tukey HSD test (parametric)			Convexity	cad4_PMX (n = 50)-4cl1x4cl2_PMX (n = 50)		0
04C	Tukey HSD test (parametric)			Convexity	cad4_PX (n = 50)-4cl1x4cl2_PMX (n = 50)		0
04C	Tukey HSD test (parametric)			Convexity	cad4_SMX (n = 50)-4cl1x4cl2_PMX (n = 50)		0
04C	Tukey HSD test (parametric)			Convexity	cad4xcad5_SMX (n = 50)-4cl1x4cl2_PMX (n = 50)		0
04C	Tukey HSD test (parametric)			Convexity	cad5_PMX (n = 50)-4cl1x4cl2_PMX (n = 50)		0
04C	Tukey HSD test (parametric)			Convexity	cad5_PX (n = 50)-4cl1x4cl2_PMX (n = 50)		0
04C	Tukey HSD test (parametric)			Convexity	cad5_SMX (n = 50)-4cl1x4cl2_PMX (n = 50)		0
04C	Tukey HSD test (parametric)			Convexity	ccoaomt1_PX (n = 50)-4cl1x4cl2_PMX (n = 50)		0
04C	Tukey HSD test (parametric)			Convexity	ccoaomt1_SMX (n = 50)-4cl1x4cl2_PMX (n = 50)		0
04C	Tukey HSD test (parametric)			Convexity	ccr1-3_PMX (n = 50)-4cl1x4cl2_PMX (n = 50)		0
04C	Tukey HSD test (parametric)			Convexity	Col-0_PMX (n = 50)-4cl1x4cl2_PMX (n = 50)		0
04C	Tukey HSD test (parametric)			Convexity	Col-0_PX (n = 50)-4cl1x4cl2_PMX (n = 50)		0
04C	Tukey HSD test (parametric)			Convexity	Col-0_SMX (n = 50)-4cl1x4cl2_PMX (n = 50)		0
04C	Tukey HSD test (parametric)			Convexity	fah1_PMX (n = 50)-4cl1x4cl2_PMX (n = 50)		0
04C	Tukey HSD test (parametric)			Convexity	fah1_PX (n = 50)-4cl1x4cl2_PMX (n = 50)		0
04C	Tukey HSD test (parametric)			Convexity	fah1_SMX (n = 50)-4cl1x4cl2_PMX (n = 50)		0
04C	Tukey HSD test (parametric)			Convexity	omt1_PMX (n = 50)-4cl1x4cl2_PMX (n = 50)		0
04C	Tukey HSD test (parametric)			Convexity	omt1_PX (n = 50)-4cl1x4cl2_PMX (n = 50)		0
04C	Tukey HSD test (parametric)			Convexity	omt1_SMX (n = 50)-4cl1x4cl2_PMX (n = 50)		0
04C	Tukey HSD test (parametric)			Convexity	ccr1-3_PMX (n = 50)-4cl1x4cl2_PX (n = 46)		0
04C	Tukey HSD test (parametric)			Convexity	ccr1-3_PMX (n = 50)-4cl1x4cl2_SMX (n = 50)		0
04C	Tukey HSD test (parametric)			Convexity	ccr1-3_PX (n = 50)-4cl1x4cl2_SMX (n = 50)		0
04C	Tukey HSD test (parametric)			Convexity	ccr1-3_PMX (n = 50)-4cl2_PMX (n = 50)		0
04C	Tukey HSD test (parametric)			Convexity	ccr1-3_PX (n = 50)-4cl2_PMX (n = 50)		0
04C	Tukey HSD test (parametric)			Convexity	ccr1-3_PMX (n = 50)-4cl2_PX (n = 50)		0
04C	Tukey HSD test (parametric)			Convexity	ccr1-3_PX (n = 50)-4cl2_PX (n = 50)		0
04C	Tukey HSD test (parametric)			Convexity	ccr1-3_PMX (n = 50)-4cl2_SMX (n = 50)		0
04C	Tukey HSD test (parametric)			Convexity	ccr1-3_PX (n = 50)-4cl2_SMX (n = 50)		0
04C	Tukey HSD test (parametric)			Convexity	ccr1-3_PMX (n = 50)-cad4_PMX (n = 50)		0
04C	Tukey HSD test (parametric)			Convexity	ccr1-3_PX (n = 50)-cad4_PMX (n = 50)		0
04C	Tukey HSD test (parametric)			Convexity	ccr1-3_PMX (n = 50)-cad4_PX (n = 50)		0
04C	Tukey HSD test (parametric)			Convexity	ccr1-3_PX (n = 50)-cad4_PX (n = 50)		0
04C	Tukey HSD test (parametric)			Convexity	ccr1-3_PMX (n = 50)-cad4_SMX (n = 50)		0
04C	Tukey HSD test (parametric)			Convexity	ccr1-3_PX (n = 50)-cad4_SMX (n = 50)		0
04C	Tukey HSD test (parametric)			Convexity	ccr1-3_PMX (n = 50)-cad4xcad5_PMX (n = 50)		0
04C	Tukey HSD test (parametric)			Convexity	ccr1-3_PX (n = 50)-cad4xcad5_PMX (n = 50)		0
04C	Tukey HSD test (parametric)			Convexity	ccr1-3_PMX (n = 50)-cad4xcad5_PX (n = 50)		0
04C	Tukey HSD test (parametric)			Convexity	ccr1-3_PMX (n = 50)-cad4xcad5_SMX (n = 50)		0
04C	Tukey HSD test (parametric)			Convexity	ccr1-3_PX (n = 50)-cad4xcad5_SMX (n = 50)		0
04C	Tukey HSD test (parametric)			Convexity	ccr1-3_PMX (n = 50)-cad5_PMX (n = 50)		0
04C	Tukey HSD test (parametric)			Convexity	ccr1-3_PX (n = 50)-cad5_PMX (n = 50)		0
04C	Tukey HSD test (parametric)			Convexity	ccr1-3_PMX (n = 50)-cad5_PX (n = 50)		0
04C	Tukey HSD test (parametric)			Convexity	ccr1-3_PX (n = 50)-cad5_PX (n = 50)		0
04C	Tukey HSD test (parametric)			Convexity	ccr1-3_PMX (n = 50)-cad5_SMX (n = 50)		0
04C	Tukey HSD test (parametric)			Convexity	ccr1-3_PX (n = 50)-cad5_SMX (n = 50)		0
04C	Tukey HSD test (parametric)			Convexity	ccr1-3_PMX (n = 50)-ccoaomt1_PMX (n = 50)		0
04C	Tukey HSD test (parametric)			Convexity	ccr1-3_PMX (n = 50)-ccoaomt1_PX (n = 50)		0
04C	Tukey HSD test (parametric)			Convexity	ccr1-3_PX (n = 50)-ccoaomt1_PX (n = 50)		0
04C	Tukey HSD test (parametric)			Convexity	ccr1-3_PMX (n = 50)-ccoaomt1_SMX (n = 50)		0
04C	Tukey HSD test (parametric)			Convexity	ccr1-3_PX (n = 50)-ccoaomt1_SMX (n = 50)		0
04C	Tukey HSD test (parametric)			Convexity	ccr1-3_SMX (n = 50)-ccr1-3_PMX (n = 50)		0
04C	Tukey HSD test (parametric)			Convexity	Col-0_PMX (n = 50)-ccr1-3_PMX (n = 50)		0
04C	Tukey HSD test (parametric)			Convexity	Col-0_PX (n = 50)-ccr1-3_PMX (n = 50)		0
04C	Tukey HSD test (parametric)			Convexity	Col-0_SMX (n = 50)-ccr1-3_PMX (n = 50)		0
04C	Tukey HSD test (parametric)			Convexity	fah1_PMX (n = 50)-ccr1-3_PMX (n = 50)		0
04C	Tukey HSD test (parametric)			Convexity	fah1_PX (n = 50)-ccr1-3_PMX (n = 50)		0
04C	Tukey HSD test (parametric)			Convexity	fah1_SMX (n = 50)-ccr1-3_PMX (n = 50)		0
04C	Tukey HSD test (parametric)			Convexity	omt1_PMX (n = 50)-ccr1-3_PMX (n = 50)		0
04C	Tukey HSD test (parametric)			Convexity	omt1_PX (n = 50)-ccr1-3_PMX (n = 50)		0
04C	Tukey HSD test (parametric)			Convexity	omt1_SMX (n = 50)-ccr1-3_PMX (n = 50)		0
04C	Tukey HSD test (parametric)			Convexity	Col-0_PMX (n = 50)-ccr1-3_PX (n = 50)		0
04C	Tukey HSD test (parametric)			Convexity	Col-0_PX (n = 50)-ccr1-3_PX (n = 50)		0
04C	Tukey HSD test (parametric)			Convexity	Col-0_SMX (n = 50)-ccr1-3_PX (n = 50)		0
04C	Tukey HSD test (parametric)			Convexity	fah1_PMX (n = 50)-ccr1-3_PX (n = 50)		0
04C	Tukey HSD test (parametric)			Convexity	fah1_PX (n = 50)-ccr1-3_PX (n = 50)		0
04C	Tukey HSD test (parametric)			Convexity	fah1_SMX (n = 50)-ccr1-3_PX (n = 50)		0
04C	Tukey HSD test (parametric)			Convexity	omt1_PMX (n = 50)-ccr1-3_PX (n = 50)		0
04C	Tukey HSD test (parametric)			Convexity	omt1_PX (n = 50)-ccr1-3_PX (n = 50)		0
04C	Tukey HSD test (parametric)			Convexity	omt1_SMX (n = 50)-ccr1-3_PX (n = 50)		0
04C	Tukey HSD test (parametric)			Convexity	cad4xcad5_PMX (n = 50)-4cl1x4cl2_PMX (n = 50)		4.19325e-11
04C	Tukey HSD test (parametric)			Convexity	ccr1-3_PX (n = 50)-cad4xcad5_PX (n = 50)		4.19325e-11
04C	Tukey HSD test (parametric)			Convexity	ccr1-3_SMX (n = 50)-ccr1-3_PX (n = 50)		1.65682e-09
04C	Tukey HSD test (parametric)			Convexity	ccoaomt1_PMX (n = 50)-cad4_PMX (n = 50)		4.24304e-08
04C	Tukey HSD test (parametric)			Convexity	ccr1-3_PX (n = 50)-ccr1-3_PMX (n = 50)		7.72219e-08
04C	Tukey HSD test (parametric)			Convexity	ccoaomt1_PMX (n = 50)-cad5_PMX (n = 50)		9.92374e-08
04C	Tukey HSD test (parametric)			Convexity	Col-0_SMX (n = 50)-ccoaomt1_PMX (n = 50)		1.13516e-07
04C	Tukey HSD test (parametric)			Convexity	ccr1-3_PX (n = 50)-4cl1x4cl2_PX (n = 46)		1.36117e-07
04C	Tukey HSD test (parametric)			Convexity	ccoaomt1_PMX (n = 50)-4cl2_PMX (n = 50)		1.61375e-07
04C	Tukey HSD test (parametric)			Convexity	ccoaomt1_PMX (n = 50)-cad4_SMX (n = 50)		1.68529e-07
04C	Tukey HSD test (parametric)			Convexity	ccoaomt1_PMX (n = 50)-cad5_SMX (n = 50)		1.87738e-07
04C	Tukey HSD test (parametric)			Convexity	omt1_PMX (n = 50)-ccoaomt1_PMX (n = 50)		2.32503e-07
04C	Tukey HSD test (parametric)			Convexity	fah1_SMX (n = 50)-ccoaomt1_PMX (n = 50)		2.81272e-07
04C	Tukey HSD test (parametric)			Convexity	ccoaomt1_PMX (n = 50)-cad4xcad5_SMX (n = 50)		4.35813e-07
04C	Tukey HSD test (parametric)			Convexity	ccoaomt1_PMX (n = 50)-4cl1_PMX (n = 50)		4.44906e-07
04C	Tukey HSD test (parametric)			Convexity	ccoaomt1_PMX (n = 50)-4cl1_SMX (n = 50)		5.57768e-07
04C	Tukey HSD test (parametric)			Convexity	omt1_SMX (n = 50)-ccoaomt1_PMX (n = 50)		5.69296e-07
04C	Tukey HSD test (parametric)			Convexity	fah1_PMX (n = 50)-ccoaomt1_PMX (n = 50)		6.43438e-07
04C	Tukey HSD test (parametric)			Convexity	ccoaomt1_PMX (n = 50)-4cl2_SMX (n = 50)		8.04253e-07
04C	Tukey HSD test (parametric)			Convexity	Col-0_PMX (n = 50)-ccoaomt1_PMX (n = 50)		3.14687e-06
04C	Tukey HSD test (parametric)			Convexity	ccoaomt1_PMX (n = 50)-4cl2_PX (n = 50)		4.62542e-06
04C	Tukey HSD test (parametric)			Convexity	ccoaomt1_PMX (n = 50)-4cl1_PX (n = 50)		9.32396e-06
04C	Tukey HSD test (parametric)			Convexity	omt1_PX (n = 50)-ccoaomt1_PMX (n = 50)		1.54064e-05
04C	Tukey HSD test (parametric)			Convexity	fah1_PX (n = 50)-ccoaomt1_PMX (n = 50)		2.26445e-05
04C	Tukey HSD test (parametric)			Convexity	ccoaomt1_PMX (n = 50)-cad4_PX (n = 50)		3.082e-05
04C	Tukey HSD test (parametric)			Convexity	cad4xcad5_PX (n = 50)-4cl1x4cl2_PMX (n = 50)		0.00021305
04C	Tukey HSD test (parametric)			Convexity	ccr1-3_SMX (n = 50)-4cl1x4cl2_PMX (n = 50)		0.000247669
04C	Tukey HSD test (parametric)			Convexity	ccoaomt1_PX (n = 50)-ccoaomt1_PMX (n = 50)		0.000339273
04C	Tukey HSD test (parametric)			Convexity	Col-0_PX (n = 50)-ccoaomt1_PMX (n = 50)		0.000948323
04C	Tukey HSD test (parametric)			Convexity	ccoaomt1_SMX (n = 50)-ccoaomt1_PMX (n = 50)		0.00102542
04C	Tukey HSD test (parametric)			Convexity	4cl1x4cl2_PX (n = 46)-4cl1x4cl2_PMX (n = 50)		0.00163184
04C	Tukey HSD test (parametric)			Convexity	ccr1-3_PX (n = 50)-ccoaomt1_PMX (n = 50)		0.00189434
04C	Tukey HSD test (parametric)			Convexity	cad4_PMX (n = 50)-4cl1x4cl2_PX (n = 46)		0.00255426
04C	Tukey HSD test (parametric)			Convexity	cad5_PMX (n = 50)-4cl1x4cl2_PX (n = 46)		0.0042698
04C	Tukey HSD test (parametric)			Convexity	Col-0_SMX (n = 50)-4cl1x4cl2_PX (n = 46)		0.00464382
04C	Tukey HSD test (parametric)			Convexity	4cl2_PMX (n = 50)-4cl1x4cl2_PX (n = 46)		0.00579552
04C	Tukey HSD test (parametric)			Convexity	cad4_SMX (n = 50)-4cl1x4cl2_PX (n = 46)		0.00595681
04C	Tukey HSD test (parametric)			Convexity	ccr1-3_SMX (n = 50)-cad4_PMX (n = 50)		0.00597965
04C	Tukey HSD test (parametric)			Convexity	cad5_SMX (n = 50)-4cl1x4cl2_PX (n = 46)		0.0063784
04C	Tukey HSD test (parametric)			Convexity	cad4xcad5_PX (n = 50)-cad4_PMX (n = 50)		0.00677878
04C	Tukey HSD test (parametric)			Convexity	omt1_PMX (n = 50)-4cl1x4cl2_PX (n = 46)		0.00730564
04C	Tukey HSD test (parametric)			Convexity	fah1_SMX (n = 50)-4cl1x4cl2_PX (n = 46)		0.00824506
04C	Tukey HSD test (parametric)			Convexity	ccr1-3_SMX (n = 50)-cad5_PMX (n = 50)		0.00980638
04C	Tukey HSD test (parametric)			Convexity	Col-0_SMX (n = 50)-ccr1-3_SMX (n = 50)		0.0106294
04C	Tukey HSD test (parametric)			Convexity	cad4xcad5_SMX (n = 50)-4cl1x4cl2_PX (n = 46)		0.0108853
04C	Tukey HSD test (parametric)			Convexity	4cl1x4cl2_PX (n = 46)-4cl1_PMX (n = 50)		0.0110286
04C	Tukey HSD test (parametric)			Convexity	cad5_PMX (n = 50)-cad4xcad5_PX (n = 50)		0.0110642
04C	Tukey HSD test (parametric)			Convexity	Col-0_SMX (n = 50)-cad4xcad5_PX (n = 50)		0.011983
04C	Tukey HSD test (parametric)			Convexity	ccoaomt1_PMX (n = 50)-4cl1x4cl2_SMX (n = 50)		0.0124681
04C	Tukey HSD test (parametric)			Convexity	4cl1x4cl2_PX (n = 46)-4cl1_SMX (n = 50)		0.0127218
04C	Tukey HSD test (parametric)			Convexity	omt1_SMX (n = 50)-4cl1x4cl2_PX (n = 46)		0.0128869
04C	Tukey HSD test (parametric)			Convexity	ccr1-3_SMX (n = 50)-4cl2_PMX (n = 50)		0.0131428
04C	Tukey HSD test (parametric)			Convexity	ccr1-3_SMX (n = 50)-cad4_SMX (n = 50)		0.0134924
04C	Tukey HSD test (parametric)			Convexity	fah1_PMX (n = 50)-4cl1x4cl2_PX (n = 46)		0.0139194
04C	Tukey HSD test (parametric)			Convexity	ccr1-3_SMX (n = 50)-cad5_SMX (n = 50)		0.0144039
04C	Tukey HSD test (parametric)			Convexity	cad4xcad5_PX (n = 50)-4cl2_PMX (n = 50)		0.014784
04C	Tukey HSD test (parametric)			Convexity	cad4xcad5_PX (n = 50)-cad4_SMX (n = 50)		0.0151731
04C	Tukey HSD test (parametric)			Convexity	4cl2_SMX (n = 50)-4cl1x4cl2_PX (n = 46)		0.0160098
04C	Tukey HSD test (parametric)			Convexity	cad5_SMX (n = 50)-cad4xcad5_PX (n = 50)		0.0161868
04C	Tukey HSD test (parametric)			Convexity	ccoaomt1_PMX (n = 50)-cad5_PX (n = 50)		0.0163968
04C	Tukey HSD test (parametric)			Convexity	omt1_PMX (n = 50)-ccr1-3_SMX (n = 50)		0.0163968
04C	Tukey HSD test (parametric)			Convexity	omt1_PMX (n = 50)-cad4xcad5_PX (n = 50)		0.0184005
04C	Tukey HSD test (parametric)			Convexity	fah1_SMX (n = 50)-ccr1-3_SMX (n = 50)		0.0184005
04C	Tukey HSD test (parametric)			Convexity	fah1_SMX (n = 50)-cad4xcad5_PX (n = 50)		0.0206225
04C	Tukey HSD test (parametric)			Convexity	ccr1-3_SMX (n = 50)-cad4xcad5_SMX (n = 50)		0.0239595
04C	Tukey HSD test (parametric)			Convexity	ccr1-3_SMX (n = 50)-4cl1_PMX (n = 50)		0.0242583
04C	Tukey HSD test (parametric)			Convexity	ccoaomt1_PMX (n = 50)-cad4xcad5_PMX (n = 50)		0.0267709
04C	Tukey HSD test (parametric)			Convexity	cad4xcad5_SMX (n = 50)-cad4xcad5_PX (n = 50)		0.0267709
04C	Tukey HSD test (parametric)			Convexity	cad4xcad5_PX (n = 50)-4cl1_PMX (n = 50)		0.0271008
04C	Tukey HSD test (parametric)			Convexity	ccr1-3_SMX (n = 50)-4cl1_SMX (n = 50)		0.0277713
04C	Tukey HSD test (parametric)			Convexity	omt1_SMX (n = 50)-ccr1-3_SMX (n = 50)		0.0281121
04C	Tukey HSD test (parametric)			Convexity	fah1_PMX (n = 50)-ccr1-3_SMX (n = 50)		0.0302358
04C	Tukey HSD test (parametric)			Convexity	cad4xcad5_PX (n = 50)-4cl1_SMX (n = 50)		0.0309746
04C	Tukey HSD test (parametric)			Convexity	omt1_SMX (n = 50)-cad4xcad5_PX (n = 50)		0.03135
04C	Tukey HSD test (parametric)			Convexity	fah1_PMX (n = 50)-cad4xcad5_PX (n = 50)		0.0336878
04C	Tukey HSD test (parametric)			Convexity	ccr1-3_SMX (n = 50)-4cl2_SMX (n = 50)		0.0345005
04C	Tukey HSD test (parametric)			Convexity	Col-0_PMX (n = 50)-4cl1x4cl2_PX (n = 46)		0.0369099
04C	Tukey HSD test (parametric)			Convexity	cad4xcad5_PX (n = 50)-4cl2_SMX (n = 50)		0.038375
04C	Tukey HSD test (parametric)			Convexity	4cl2_PX (n = 50)-4cl1x4cl2_PX (n = 46)		0.0463536
04C	Tukey HSD test (parametric)			Convexity	4cl1x4cl2_PX (n = 46)-4cl1_PX (n = 50)		0.0693945
04C	Tukey HSD test (parametric)			Convexity	Col-0_PMX (n = 50)-ccr1-3_SMX (n = 50)		0.0752194
04C	Tukey HSD test (parametric)			Convexity	Col-0_PMX (n = 50)-cad4xcad5_PX (n = 50)		0.0827367
04C	Tukey HSD test (parametric)			Convexity	omt1_PX (n = 50)-4cl1x4cl2_PX (n = 46)		0.0917371
04C	Tukey HSD test (parametric)			Convexity	ccr1-3_SMX (n = 50)-4cl2_PX (n = 50)		0.0927571
04C	Tukey HSD test (parametric)			Convexity	cad4xcad5_PX (n = 50)-4cl2_PX (n = 50)		0.101674
04C	Tukey HSD test (parametric)			Convexity	fah1_PX (n = 50)-4cl1x4cl2_PX (n = 46)		0.112921
04C	Tukey HSD test (parametric)			Convexity	cad4_PX (n = 50)-4cl1x4cl2_PX (n = 46)		0.132781
04C	Tukey HSD test (parametric)			Convexity	ccr1-3_SMX (n = 50)-4cl1_PX (n = 50)		0.133895
04C	Tukey HSD test (parametric)			Convexity	cad4xcad5_PX (n = 50)-4cl1_PX (n = 50)		0.145788
04C	Tukey HSD test (parametric)			Convexity	omt1_PX (n = 50)-ccr1-3_SMX (n = 50)		0.17196
04C	Tukey HSD test (parametric)			Convexity	omt1_PX (n = 50)-cad4xcad5_PX (n = 50)		0.186276
04C	Tukey HSD test (parametric)			Convexity	fah1_PX (n = 50)-ccr1-3_SMX (n = 50)		0.206668
04C	Tukey HSD test (parametric)			Convexity	fah1_PX (n = 50)-cad4xcad5_PX (n = 50)		0.222949
04C	Tukey HSD test (parametric)			Convexity	ccr1-3_SMX (n = 50)-cad4_PX (n = 50)		0.238133
04C	Tukey HSD test (parametric)			Convexity	cad4xcad5_PX (n = 50)-cad4_PX (n = 50)		0.256011
04C	Tukey HSD test (parametric)			Convexity	ccoaomt1_PX (n = 50)-4cl1x4cl2_PX (n = 46)		0.398319
04C	Tukey HSD test (parametric)			Convexity	ccoaomt1_PMX (n = 50)-4cl1x4cl2_PMX (n = 50)		0.533555
04C	Tukey HSD test (parametric)			Convexity	Col-0_PX (n = 50)-4cl1x4cl2_PX (n = 46)		0.569578
04C	Tukey HSD test (parametric)			Convexity	ccoaomt1_SMX (n = 50)-4cl1x4cl2_PX (n = 46)		0.583289
04C	Tukey HSD test (parametric)			Convexity	ccr1-3_SMX (n = 50)-ccoaomt1_PX (n = 50)		0.586795
04C	Tukey HSD test (parametric)			Convexity	ccoaomt1_PX (n = 50)-cad4xcad5_PX (n = 50)		0.611889
04C	Tukey HSD test (parametric)			Convexity	Col-0_PX (n = 50)-ccr1-3_SMX (n = 50)		0.756473
04C	Tukey HSD test (parametric)			Convexity	cad4xcad5_PMX (n = 50)-cad4_PMX (n = 50)		0.768399
04C	Tukey HSD test (parametric)			Convexity	ccr1-3_SMX (n = 50)-ccoaomt1_SMX (n = 50)		0.768399
04C	Tukey HSD test (parametric)			Convexity	Col-0_PX (n = 50)-cad4xcad5_PX (n = 50)		0.777746
04C	Tukey HSD test (parametric)			Convexity	ccoaomt1_SMX (n = 50)-cad4xcad5_PX (n = 50)		0.789178
04C	Tukey HSD test (parametric)			Convexity	cad5_PMX (n = 50)-cad4xcad5_PMX (n = 50)		0.845622
04C	Tukey HSD test (parametric)			Convexity	cad5_PX (n = 50)-cad4_PMX (n = 50)		0.851306
04C	Tukey HSD test (parametric)			Convexity	Col-0_SMX (n = 50)-cad4xcad5_PMX (n = 50)		0.856867
04C	Tukey HSD test (parametric)			Convexity	cad4xcad5_PMX (n = 50)-4cl2_PMX (n = 50)		0.884419
04C	Tukey HSD test (parametric)			Convexity	cad4_PMX (n = 50)-4cl1x4cl2_SMX (n = 50)		0.88761
04C	Tukey HSD test (parametric)			Convexity	cad4xcad5_PMX (n = 50)-cad4_SMX (n = 50)		0.88761
04C	Tukey HSD test (parametric)			Convexity	cad5_SMX (n = 50)-cad4xcad5_PMX (n = 50)		0.895344
04C	Tukey HSD test (parametric)			Convexity	omt1_PMX (n = 50)-cad4xcad5_PMX (n = 50)		0.909759
04C	Tukey HSD test (parametric)			Convexity	cad5_PX (n = 50)-cad5_PMX (n = 50)		0.909759
04C	Tukey HSD test (parametric)			Convexity	Col-0_SMX (n = 50)-cad5_PX (n = 50)		0.917741
04C	Tukey HSD test (parametric)			Convexity	fah1_SMX (n = 50)-cad4xcad5_PMX (n = 50)		0.921547
04C	Tukey HSD test (parametric)			Convexity	cad5_PMX (n = 50)-4cl1x4cl2_SMX (n = 50)		0.93556
04C	Tukey HSD test (parametric)			Convexity	cad5_PX (n = 50)-4cl2_PMX (n = 50)		0.936642
04C	Tukey HSD test (parametric)			Convexity	cad5_PX (n = 50)-cad4_SMX (n = 50)		0.938767
04C	Tukey HSD test (parametric)			Convexity	4cl1x4cl2_SMX (n = 50)-4cl1x4cl2_PX (n = 46)		0.938876
04C	Tukey HSD test (parametric)			Convexity	Col-0_SMX (n = 50)-4cl1x4cl2_SMX (n = 50)		0.941859
04C	Tukey HSD test (parametric)			Convexity	cad5_SMX (n = 50)-cad5_PX (n = 50)		0.943858
04C	Tukey HSD test (parametric)			Convexity	cad4xcad5_SMX (n = 50)-cad4xcad5_PMX (n = 50)		0.944838
04C	Tukey HSD test (parametric)			Convexity	ccoaomt1_PMX (n = 50)-cad4xcad5_PX (n = 50)		0.944838
04C	Tukey HSD test (parametric)			Convexity	cad4xcad5_PMX (n = 50)-4cl1_PMX (n = 50)		0.945806
04C	Tukey HSD test (parametric)			Convexity	omt1_PMX (n = 50)-cad5_PX (n = 50)		0.953111
04C	Tukey HSD test (parametric)			Convexity	ccr1-3_SMX (n = 50)-ccoaomt1_PMX (n = 50)		0.953111
04C	Tukey HSD test (parametric)			Convexity	cad4xcad5_PMX (n = 50)-4cl1_SMX (n = 50)		0.955654
04C	Tukey HSD test (parametric)			Convexity	4cl2_PMX (n = 50)-4cl1x4cl2_SMX (n = 50)		0.956479
04C	Tukey HSD test (parametric)			Convexity	omt1_SMX (n = 50)-cad4xcad5_PMX (n = 50)		0.956479
04C	Tukey HSD test (parametric)			Convexity	cad5_PX (n = 50)-4cl1x4cl2_PX (n = 46)		0.957824
04C	Tukey HSD test (parametric)			Convexity	cad4_SMX (n = 50)-4cl1x4cl2_SMX (n = 50)		0.958094
04C	Tukey HSD test (parametric)			Convexity	fah1_SMX (n = 50)-cad5_PX (n = 50)		0.960432
04C	Tukey HSD test (parametric)			Convexity	fah1_PMX (n = 50)-cad4xcad5_PMX (n = 50)		0.961189
04C	Tukey HSD test (parametric)			Convexity	cad5_SMX (n = 50)-4cl1x4cl2_SMX (n = 50)		0.961935
04C	Tukey HSD test (parametric)			Convexity	omt1_PMX (n = 50)-4cl1x4cl2_SMX (n = 50)		0.968815
04C	Tukey HSD test (parametric)			Convexity	cad4xcad5_PMX (n = 50)-4cl2_SMX (n = 50)		0.968815
04C	Tukey HSD test (parametric)			Convexity	fah1_SMX (n = 50)-4cl1x4cl2_SMX (n = 50)		0.974153
04C	Tukey HSD test (parametric)			Convexity	cad5_PX (n = 50)-cad4xcad5_SMX (n = 50)		0.974153
04C	Tukey HSD test (parametric)			Convexity	cad5_PX (n = 50)-4cl1_PMX (n = 50)		0.974699
04C	Tukey HSD test (parametric)			Convexity	cad5_PX (n = 50)-4cl1_SMX (n = 50)		0.98013
04C	Tukey HSD test (parametric)			Convexity	omt1_SMX (n = 50)-cad5_PX (n = 50)		0.980574
04C	Tukey HSD test (parametric)			Convexity	cad4xcad5_PMX (n = 50)-4cl1x4cl2_PX (n = 46)		0.980941
04C	Tukey HSD test (parametric)			Convexity	fah1_PMX (n = 50)-cad5_PX (n = 50)		0.983074
04C	Tukey HSD test (parametric)			Convexity	cad4xcad5_SMX (n = 50)-4cl1x4cl2_SMX (n = 50)		0.983848
04C	Tukey HSD test (parametric)			Convexity	4cl1x4cl2_SMX (n = 50)-4cl1_PMX (n = 50)		0.984224
04C	Tukey HSD test (parametric)			Convexity	ccr1-3_SMX (n = 50)-4cl1x4cl2_SMX (n = 50)		0.986663
04C	Tukey HSD test (parametric)			Convexity	cad5_PX (n = 50)-4cl2_SMX (n = 50)		0.986985
04C	Tukey HSD test (parametric)			Convexity	4cl1x4cl2_SMX (n = 50)-4cl1_SMX (n = 50)		0.987913
04C	Tukey HSD test (parametric)			Convexity	omt1_SMX (n = 50)-4cl1x4cl2_SMX (n = 50)		0.98821
04C	Tukey HSD test (parametric)			Convexity	cad4xcad5_PX (n = 50)-4cl1x4cl2_SMX (n = 50)		0.989339
04C	Tukey HSD test (parametric)			Convexity	fah1_PMX (n = 50)-4cl1x4cl2_SMX (n = 50)		0.98987
04C	Tukey HSD test (parametric)			Convexity	ccr1-3_SMX (n = 50)-cad5_PX (n = 50)		0.992207
04C	Tukey HSD test (parametric)			Convexity	4cl2_SMX (n = 50)-4cl1x4cl2_SMX (n = 50)		0.992414
04C	Tukey HSD test (parametric)			Convexity	cad5_PX (n = 50)-cad4xcad5_PX (n = 50)		0.993909
04C	Tukey HSD test (parametric)			Convexity	Col-0_PMX (n = 50)-cad4xcad5_PMX (n = 50)		0.994077
04C	Tukey HSD test (parametric)			Convexity	ccoaomt1_PMX (n = 50)-4cl1x4cl2_PX (n = 46)		0.995574
04C	Tukey HSD test (parametric)			Convexity	cad4xcad5_PMX (n = 50)-4cl2_PX (n = 50)		0.996707
04C	Tukey HSD test (parametric)			Convexity	ccoaomt1_SMX (n = 50)-cad4_PMX (n = 50)		0.997515
04C	Tukey HSD test (parametric)			Convexity	ccr1-3_SMX (n = 50)-cad4xcad5_PMX (n = 50)		0.997515
04C	Tukey HSD test (parametric)			Convexity	Col-0_PX (n = 50)-cad4_PMX (n = 50)		0.997885
04C	Tukey HSD test (parametric)			Convexity	ccr1-3_PX (n = 50)-4cl1x4cl2_PMX (n = 50)		0.998146
04C	Tukey HSD test (parametric)			Convexity	cad4xcad5_PX (n = 50)-cad4xcad5_PMX (n = 50)		0.998146
04C	Tukey HSD test (parametric)			Convexity	Col-0_PMX (n = 50)-cad5_PX (n = 50)		0.998207
04C	Tukey HSD test (parametric)			Convexity	cad4xcad5_PMX (n = 50)-4cl1_PX (n = 50)		0.99904
04C	Tukey HSD test (parametric)			Convexity	cad5_PX (n = 50)-4cl2_PX (n = 50)		0.999107
04C	Tukey HSD test (parametric)			Convexity	Col-0_PMX (n = 50)-4cl1x4cl2_SMX (n = 50)		0.999139
04C	Tukey HSD test (parametric)			Convexity	ccoaomt1_SMX (n = 50)-cad5_PMX (n = 50)		0.999284
04C	Tukey HSD test (parametric)			Convexity	Col-0_PX (n = 50)-cad5_PMX (n = 50)		0.999407
04C	Tukey HSD test (parametric)			Convexity	Col-0_SMX (n = 50)-ccoaomt1_SMX (n = 50)		0.999429
04C	Tukey HSD test (parametric)			Convexity	Col-0_SMX (n = 50)-Col-0_PX (n = 50)		0.99953
04C	Tukey HSD test (parametric)			Convexity	4cl2_PX (n = 50)-4cl1x4cl2_SMX (n = 50)		0.999598
04C	Tukey HSD test (parametric)			Convexity	omt1_PX (n = 50)-cad4xcad5_PMX (n = 50)		0.999658
04C	Tukey HSD test (parametric)			Convexity	ccoaomt1_SMX (n = 50)-4cl2_PMX (n = 50)		0.999697
04C	Tukey HSD test (parametric)			Convexity	ccoaomt1_SMX (n = 50)-cad4_SMX (n = 50)		0.999721
04C	Tukey HSD test (parametric)			Convexity	Col-0_PX (n = 50)-4cl2_PMX (n = 50)		0.999754
04C	Tukey HSD test (parametric)			Convexity	Col-0_PX (n = 50)-cad4_SMX (n = 50)		0.999774
04C	Tukey HSD test (parametric)			Convexity	ccoaomt1_SMX (n = 50)-cad5_SMX (n = 50)		0.999774
04C	Tukey HSD test (parametric)			Convexity	cad5_PX (n = 50)-4cl1_PX (n = 50)		0.999792
04C	Tukey HSD test (parametric)			Convexity	ccoaomt1_PX (n = 50)-cad4_PMX (n = 50)		0.999809
04C	Tukey HSD test (parametric)			Convexity	Col-0_PX (n = 50)-cad5_SMX (n = 50)		0.999817
04C	Tukey HSD test (parametric)			Convexity	omt1_PMX (n = 50)-ccoaomt1_SMX (n = 50)		0.999853
04C	Tukey HSD test (parametric)			Convexity	fah1_PX (n = 50)-cad4xcad5_PMX (n = 50)		0.99986
04C	Tukey HSD test (parametric)			Convexity	omt1_PMX (n = 50)-Col-0_PX (n = 50)		0.999883
04C	Tukey HSD test (parametric)			Convexity	fah1_SMX (n = 50)-ccoaomt1_SMX (n = 50)		0.999902
04C	Tukey HSD test (parametric)			Convexity	4cl1x4cl2_SMX (n = 50)-4cl1_PX (n = 50)		0.999919
04C	Tukey HSD test (parametric)			Convexity	fah1_SMX (n = 50)-Col-0_PX (n = 50)		0.999922
04C	Tukey HSD test (parametric)			Convexity	cad4xcad5_PMX (n = 50)-cad4_PX (n = 50)		0.999936
04C	Tukey HSD test (parametric)			Convexity	omt1_PX (n = 50)-cad5_PX (n = 50)		0.999939
04C	Tukey HSD test (parametric)			Convexity	ccoaomt1_SMX (n = 50)-cad4xcad5_SMX (n = 50)		0.999964
04C	Tukey HSD test (parametric)			Convexity	ccoaomt1_PX (n = 50)-cad5_PMX (n = 50)		0.999964
04C	Tukey HSD test (parametric)			Convexity	ccoaomt1_SMX (n = 50)-4cl1_PMX (n = 50)		0.999966
04C	Tukey HSD test (parametric)			Convexity	Col-0_PX (n = 50)-cad4xcad5_SMX (n = 50)		0.999972
04C	Tukey HSD test (parametric)			Convexity	Col-0_PX (n = 50)-4cl1_PMX (n = 50)		0.999974
04C	Tukey HSD test (parametric)			Convexity	Col-0_SMX (n = 50)-ccoaomt1_PX (n = 50)		0.999974
04C	Tukey HSD test (parametric)			Convexity	omt1_PX (n = 50)-4cl1x4cl2_SMX (n = 50)		0.999979
04C	Tukey HSD test (parametric)			Convexity	fah1_PX (n = 50)-cad5_PX (n = 50)		0.999979
04C	Tukey HSD test (parametric)			Convexity	ccoaomt1_SMX (n = 50)-4cl1_SMX (n = 50)		0.999981
04C	Tukey HSD test (parametric)			Convexity	omt1_SMX (n = 50)-ccoaomt1_SMX (n = 50)		0.999982
04C	Tukey HSD test (parametric)			Convexity	Col-0_PX (n = 50)-4cl1_SMX (n = 50)		0.999985
04C	Tukey HSD test (parametric)			Convexity	omt1_SMX (n = 50)-Col-0_PX (n = 50)		0.999986
04C	Tukey HSD test (parametric)			Convexity	fah1_PMX (n = 50)-ccoaomt1_SMX (n = 50)		0.999987
04C	Tukey HSD test (parametric)			Convexity	ccoaomt1_PX (n = 50)-4cl2_PMX (n = 50)		0.999989
04C	Tukey HSD test (parametric)			Convexity	ccoaomt1_PX (n = 50)-cad4_SMX (n = 50)		0.99999
04C	Tukey HSD test (parametric)			Convexity	fah1_PMX (n = 50)-Col-0_PX (n = 50)		0.99999
04C	Tukey HSD test (parametric)			Convexity	cad5_PX (n = 50)-cad4_PX (n = 50)		0.999991
04C	Tukey HSD test (parametric)			Convexity	ccoaomt1_PX (n = 50)-cad5_SMX (n = 50)		0.999992
04C	Tukey HSD test (parametric)			Convexity	ccoaomt1_SMX (n = 50)-4cl2_SMX (n = 50)		0.999993
04C	Tukey HSD test (parametric)			Convexity	fah1_PX (n = 50)-4cl1x4cl2_SMX (n = 50)		0.999993
04C	Tukey HSD test (parametric)			Convexity	Col-0_PX (n = 50)-4cl2_SMX (n = 50)		0.999995
04C	Tukey HSD test (parametric)			Convexity	omt1_PMX (n = 50)-ccoaomt1_PX (n = 50)		0.999996
04C	Tukey HSD test (parametric)			Convexity	cad4_PX (n = 50)-4cl1x4cl2_SMX (n = 50)		0.999998
04C	Tukey HSD test (parametric)			Convexity	fah1_SMX (n = 50)-ccoaomt1_PX (n = 50)		0.999998
04C	Tukey HSD test (parametric)			Convexity	ccoaomt1_PX (n = 50)-cad4xcad5_SMX (n = 50)		0.999999
04C	Tukey HSD test (parametric)			Convexity	ccoaomt1_PX (n = 50)-4cl1_PMX (n = 50)		0.999999
04C	Tukey HSD test (parametric)			Convexity	ccoaomt1_PX (n = 50)-4cl1_SMX (n = 50)		1
04C	Tukey HSD test (parametric)			Convexity	omt1_SMX (n = 50)-ccoaomt1_PX (n = 50)		1
04C	Tukey HSD test (parametric)			Convexity	fah1_PMX (n = 50)-ccoaomt1_PX (n = 50)		1
04C	Tukey HSD test (parametric)			Convexity	ccoaomt1_PX (n = 50)-4cl2_SMX (n = 50)		1
04C	Tukey HSD test (parametric)			Convexity	Col-0_PMX (n = 50)-ccoaomt1_SMX (n = 50)		1
04C	Tukey HSD test (parametric)			Convexity	cad4_PX (n = 50)-cad4_PMX (n = 50)		1
04C	Tukey HSD test (parametric)			Convexity	Col-0_PX (n = 50)-Col-0_PMX (n = 50)		1
04C	Tukey HSD test (parametric)			Convexity	ccoaomt1_SMX (n = 50)-4cl2_PX (n = 50)		1
04C	Tukey HSD test (parametric)			Convexity	fah1_PX (n = 50)-cad4_PMX (n = 50)		1
04C	Tukey HSD test (parametric)			Convexity	Col-0_PX (n = 50)-4cl2_PX (n = 50)		1
04C	Tukey HSD test (parametric)			Convexity	ccoaomt1_PX (n = 50)-cad4xcad5_PMX (n = 50)		1
04C	Tukey HSD test (parametric)			Convexity	cad5_PMX (n = 50)-cad4_PX (n = 50)		1
04C	Tukey HSD test (parametric)			Convexity	omt1_PX (n = 50)-cad4_PMX (n = 50)		1
04C	Tukey HSD test (parametric)			Convexity	Col-0_SMX (n = 50)-cad4_PX (n = 50)		1
04C	Tukey HSD test (parametric)			Convexity	ccoaomt1_SMX (n = 50)-4cl1_PX (n = 50)		1
04C	Tukey HSD test (parametric)			Convexity	fah1_PX (n = 50)-cad5_PMX (n = 50)		1
04C	Tukey HSD test (parametric)			Convexity	Col-0_PX (n = 50)-4cl1_PX (n = 50)		1
04C	Tukey HSD test (parametric)			Convexity	cad4_PX (n = 50)-4cl2_PMX (n = 50)		1
04C	Tukey HSD test (parametric)			Convexity	fah1_PX (n = 50)-Col-0_SMX (n = 50)		1
04C	Tukey HSD test (parametric)			Convexity	cad4_SMX (n = 50)-cad4_PX (n = 50)		1
04C	Tukey HSD test (parametric)			Convexity	ccoaomt1_PX (n = 50)-cad5_PX (n = 50)		1
04C	Tukey HSD test (parametric)			Convexity	cad4_PMX (n = 50)-4cl1_PX (n = 50)		1
04C	Tukey HSD test (parametric)			Convexity	cad5_SMX (n = 50)-cad4_PX (n = 50)		1
04C	Tukey HSD test (parametric)			Convexity	Col-0_PMX (n = 50)-ccoaomt1_PX (n = 50)		1
04C	Tukey HSD test (parametric)			Convexity	omt1_PX (n = 50)-cad5_PMX (n = 50)		1
04C	Tukey HSD test (parametric)			Convexity	fah1_PX (n = 50)-4cl2_PMX (n = 50)		1
04C	Tukey HSD test (parametric)			Convexity	omt1_PMX (n = 50)-cad4_PX (n = 50)		1
04C	Tukey HSD test (parametric)			Convexity	fah1_PX (n = 50)-cad4_SMX (n = 50)		1
04C	Tukey HSD test (parametric)			Convexity	omt1_PX (n = 50)-ccoaomt1_SMX (n = 50)		1
04C	Tukey HSD test (parametric)			Convexity	omt1_PX (n = 50)-Col-0_SMX (n = 50)		1
04C	Tukey HSD test (parametric)			Convexity	fah1_PX (n = 50)-cad5_SMX (n = 50)		1
04C	Tukey HSD test (parametric)			Convexity	ccoaomt1_PX (n = 50)-4cl1x4cl2_SMX (n = 50)		1
04C	Tukey HSD test (parametric)			Convexity	fah1_SMX (n = 50)-cad4_PX (n = 50)		1
04C	Tukey HSD test (parametric)			Convexity	ccoaomt1_PX (n = 50)-4cl2_PX (n = 50)		1
04C	Tukey HSD test (parametric)			Convexity	omt1_PX (n = 50)-Col-0_PX (n = 50)		1
04C	Tukey HSD test (parametric)			Convexity	Col-0_PX (n = 50)-cad4xcad5_PMX (n = 50)		1
04C	Tukey HSD test (parametric)			Convexity	omt1_PMX (n = 50)-fah1_PX (n = 50)		1
04C	Tukey HSD test (parametric)			Convexity	ccoaomt1_SMX (n = 50)-cad4xcad5_PMX (n = 50)		1
04C	Tukey HSD test (parametric)			Convexity	omt1_PX (n = 50)-4cl2_PMX (n = 50)		1
04C	Tukey HSD test (parametric)			Convexity	omt1_PX (n = 50)-cad4_SMX (n = 50)		1
04C	Tukey HSD test (parametric)			Convexity	cad5_PMX (n = 50)-4cl1_PX (n = 50)		1
04C	Tukey HSD test (parametric)			Convexity	fah1_PX (n = 50)-ccoaomt1_SMX (n = 50)		1
04C	Tukey HSD test (parametric)			Convexity	fah1_SMX (n = 50)-fah1_PX (n = 50)		1
04C	Tukey HSD test (parametric)			Convexity	cad4_PMX (n = 50)-4cl2_PX (n = 50)		1
04C	Tukey HSD test (parametric)			Convexity	omt1_PX (n = 50)-cad5_SMX (n = 50)		1
04C	Tukey HSD test (parametric)			Convexity	cad4xcad5_SMX (n = 50)-cad4_PX (n = 50)		1
04C	Tukey HSD test (parametric)			Convexity	cad4_PX (n = 50)-4cl1_PMX (n = 50)		1
04C	Tukey HSD test (parametric)			Convexity	fah1_PX (n = 50)-Col-0_PX (n = 50)		1
04C	Tukey HSD test (parametric)			Convexity	Col-0_SMX (n = 50)-4cl1_PX (n = 50)		1
04C	Tukey HSD test (parametric)			Convexity	4cl1_PX (n = 50)-4cl1_PMX (n = 50)		1
04C	Tukey HSD test (parametric)			Convexity	4cl1_SMX (n = 50)-4cl1_PMX (n = 50)		1
04C	Tukey HSD test (parametric)			Convexity	4cl2_PMX (n = 50)-4cl1_PMX (n = 50)		1
04C	Tukey HSD test (parametric)			Convexity	4cl2_PX (n = 50)-4cl1_PMX (n = 50)		1
04C	Tukey HSD test (parametric)			Convexity	4cl2_SMX (n = 50)-4cl1_PMX (n = 50)		1
04C	Tukey HSD test (parametric)			Convexity	cad4_PMX (n = 50)-4cl1_PMX (n = 50)		1
04C	Tukey HSD test (parametric)			Convexity	cad4_SMX (n = 50)-4cl1_PMX (n = 50)		1
04C	Tukey HSD test (parametric)			Convexity	cad4xcad5_SMX (n = 50)-4cl1_PMX (n = 50)		1
04C	Tukey HSD test (parametric)			Convexity	cad5_PMX (n = 50)-4cl1_PMX (n = 50)		1
04C	Tukey HSD test (parametric)			Convexity	cad5_SMX (n = 50)-4cl1_PMX (n = 50)		1
04C	Tukey HSD test (parametric)			Convexity	Col-0_PMX (n = 50)-4cl1_PMX (n = 50)		1
04C	Tukey HSD test (parametric)			Convexity	Col-0_SMX (n = 50)-4cl1_PMX (n = 50)		1
04C	Tukey HSD test (parametric)			Convexity	fah1_PMX (n = 50)-4cl1_PMX (n = 50)		1
04C	Tukey HSD test (parametric)			Convexity	fah1_PX (n = 50)-4cl1_PMX (n = 50)		1
04C	Tukey HSD test (parametric)			Convexity	fah1_SMX (n = 50)-4cl1_PMX (n = 50)		1
04C	Tukey HSD test (parametric)			Convexity	omt1_PMX (n = 50)-4cl1_PMX (n = 50)		1
04C	Tukey HSD test (parametric)			Convexity	omt1_PX (n = 50)-4cl1_PMX (n = 50)		1
04C	Tukey HSD test (parametric)			Convexity	omt1_SMX (n = 50)-4cl1_PMX (n = 50)		1
04C	Tukey HSD test (parametric)			Convexity	4cl1_SMX (n = 50)-4cl1_PX (n = 50)		1
04C	Tukey HSD test (parametric)			Convexity	4cl2_PMX (n = 50)-4cl1_PX (n = 50)		1
04C	Tukey HSD test (parametric)			Convexity	4cl2_PX (n = 50)-4cl1_PX (n = 50)		1
04C	Tukey HSD test (parametric)			Convexity	4cl2_SMX (n = 50)-4cl1_PX (n = 50)		1
04C	Tukey HSD test (parametric)			Convexity	cad4_PX (n = 50)-4cl1_PX (n = 50)		1
04C	Tukey HSD test (parametric)			Convexity	cad4_SMX (n = 50)-4cl1_PX (n = 50)		1
04C	Tukey HSD test (parametric)			Convexity	cad4xcad5_SMX (n = 50)-4cl1_PX (n = 50)		1
04C	Tukey HSD test (parametric)			Convexity	cad5_SMX (n = 50)-4cl1_PX (n = 50)		1
04C	Tukey HSD test (parametric)			Convexity	ccoaomt1_PX (n = 50)-4cl1_PX (n = 50)		1
04C	Tukey HSD test (parametric)			Convexity	Col-0_PMX (n = 50)-4cl1_PX (n = 50)		1
04C	Tukey HSD test (parametric)			Convexity	fah1_PMX (n = 50)-4cl1_PX (n = 50)		1
04C	Tukey HSD test (parametric)			Convexity	fah1_PX (n = 50)-4cl1_PX (n = 50)		1
04C	Tukey HSD test (parametric)			Convexity	fah1_SMX (n = 50)-4cl1_PX (n = 50)		1
04C	Tukey HSD test (parametric)			Convexity	omt1_PMX (n = 50)-4cl1_PX (n = 50)		1
04C	Tukey HSD test (parametric)			Convexity	omt1_PX (n = 50)-4cl1_PX (n = 50)		1
04C	Tukey HSD test (parametric)			Convexity	omt1_SMX (n = 50)-4cl1_PX (n = 50)		1
04C	Tukey HSD test (parametric)			Convexity	4cl2_PMX (n = 50)-4cl1_SMX (n = 50)		1
04C	Tukey HSD test (parametric)			Convexity	4cl2_PX (n = 50)-4cl1_SMX (n = 50)		1
04C	Tukey HSD test (parametric)			Convexity	4cl2_SMX (n = 50)-4cl1_SMX (n = 50)		1
04C	Tukey HSD test (parametric)			Convexity	cad4_PMX (n = 50)-4cl1_SMX (n = 50)		1
04C	Tukey HSD test (parametric)			Convexity	cad4_PX (n = 50)-4cl1_SMX (n = 50)		1
04C	Tukey HSD test (parametric)			Convexity	cad4_SMX (n = 50)-4cl1_SMX (n = 50)		1
04C	Tukey HSD test (parametric)			Convexity	cad4xcad5_SMX (n = 50)-4cl1_SMX (n = 50)		1
04C	Tukey HSD test (parametric)			Convexity	cad5_PMX (n = 50)-4cl1_SMX (n = 50)		1
04C	Tukey HSD test (parametric)			Convexity	cad5_SMX (n = 50)-4cl1_SMX (n = 50)		1
04C	Tukey HSD test (parametric)			Convexity	Col-0_PMX (n = 50)-4cl1_SMX (n = 50)		1
04C	Tukey HSD test (parametric)			Convexity	Col-0_SMX (n = 50)-4cl1_SMX (n = 50)		1
04C	Tukey HSD test (parametric)			Convexity	fah1_PMX (n = 50)-4cl1_SMX (n = 50)		1
04C	Tukey HSD test (parametric)			Convexity	fah1_PX (n = 50)-4cl1_SMX (n = 50)		1
04C	Tukey HSD test (parametric)			Convexity	fah1_SMX (n = 50)-4cl1_SMX (n = 50)		1
04C	Tukey HSD test (parametric)			Convexity	omt1_PMX (n = 50)-4cl1_SMX (n = 50)		1
04C	Tukey HSD test (parametric)			Convexity	omt1_PX (n = 50)-4cl1_SMX (n = 50)		1
04C	Tukey HSD test (parametric)			Convexity	omt1_SMX (n = 50)-4cl1_SMX (n = 50)		1
04C	Tukey HSD test (parametric)			Convexity	cad4xcad5_PX (n = 50)-4cl1x4cl2_PX (n = 46)		1
04C	Tukey HSD test (parametric)			Convexity	ccr1-3_SMX (n = 50)-4cl1x4cl2_PX (n = 46)		1
04C	Tukey HSD test (parametric)			Convexity	cad4xcad5_PMX (n = 50)-4cl1x4cl2_SMX (n = 50)		1
04C	Tukey HSD test (parametric)			Convexity	cad5_PX (n = 50)-4cl1x4cl2_SMX (n = 50)		1
04C	Tukey HSD test (parametric)			Convexity	ccoaomt1_SMX (n = 50)-4cl1x4cl2_SMX (n = 50)		1
04C	Tukey HSD test (parametric)			Convexity	Col-0_PX (n = 50)-4cl1x4cl2_SMX (n = 50)		1
04C	Tukey HSD test (parametric)			Convexity	4cl2_PX (n = 50)-4cl2_PMX (n = 50)		1
04C	Tukey HSD test (parametric)			Convexity	4cl2_SMX (n = 50)-4cl2_PMX (n = 50)		1
04C	Tukey HSD test (parametric)			Convexity	cad4_PMX (n = 50)-4cl2_PMX (n = 50)		1
04C	Tukey HSD test (parametric)			Convexity	cad4_SMX (n = 50)-4cl2_PMX (n = 50)		1
04C	Tukey HSD test (parametric)			Convexity	cad4xcad5_SMX (n = 50)-4cl2_PMX (n = 50)		1
04C	Tukey HSD test (parametric)			Convexity	cad5_PMX (n = 50)-4cl2_PMX (n = 50)		1
04C	Tukey HSD test (parametric)			Convexity	cad5_SMX (n = 50)-4cl2_PMX (n = 50)		1
04C	Tukey HSD test (parametric)			Convexity	Col-0_PMX (n = 50)-4cl2_PMX (n = 50)		1
04C	Tukey HSD test (parametric)			Convexity	Col-0_SMX (n = 50)-4cl2_PMX (n = 50)		1
04C	Tukey HSD test (parametric)			Convexity	fah1_PMX (n = 50)-4cl2_PMX (n = 50)		1
04C	Tukey HSD test (parametric)			Convexity	fah1_SMX (n = 50)-4cl2_PMX (n = 50)		1
04C	Tukey HSD test (parametric)			Convexity	omt1_PMX (n = 50)-4cl2_PMX (n = 50)		1
04C	Tukey HSD test (parametric)			Convexity	omt1_SMX (n = 50)-4cl2_PMX (n = 50)		1
04C	Tukey HSD test (parametric)			Convexity	4cl2_SMX (n = 50)-4cl2_PX (n = 50)		1
04C	Tukey HSD test (parametric)			Convexity	cad4_PX (n = 50)-4cl2_PX (n = 50)		1
04C	Tukey HSD test (parametric)			Convexity	cad4_SMX (n = 50)-4cl2_PX (n = 50)		1
04C	Tukey HSD test (parametric)			Convexity	cad4xcad5_SMX (n = 50)-4cl2_PX (n = 50)		1
04C	Tukey HSD test (parametric)			Convexity	cad5_PMX (n = 50)-4cl2_PX (n = 50)		1
04C	Tukey HSD test (parametric)			Convexity	cad5_SMX (n = 50)-4cl2_PX (n = 50)		1
04C	Tukey HSD test (parametric)			Convexity	Col-0_PMX (n = 50)-4cl2_PX (n = 50)		1
04C	Tukey HSD test (parametric)			Convexity	Col-0_SMX (n = 50)-4cl2_PX (n = 50)		1
04C	Tukey HSD test (parametric)			Convexity	fah1_PMX (n = 50)-4cl2_PX (n = 50)		1
04C	Tukey HSD test (parametric)			Convexity	fah1_PX (n = 50)-4cl2_PX (n = 50)		1
04C	Tukey HSD test (parametric)			Convexity	fah1_SMX (n = 50)-4cl2_PX (n = 50)		1
04C	Tukey HSD test (parametric)			Convexity	omt1_PMX (n = 50)-4cl2_PX (n = 50)		1
04C	Tukey HSD test (parametric)			Convexity	omt1_PX (n = 50)-4cl2_PX (n = 50)		1
04C	Tukey HSD test (parametric)			Convexity	omt1_SMX (n = 50)-4cl2_PX (n = 50)		1
04C	Tukey HSD test (parametric)			Convexity	cad4_PMX (n = 50)-4cl2_SMX (n = 50)		1
04C	Tukey HSD test (parametric)			Convexity	cad4_PX (n = 50)-4cl2_SMX (n = 50)		1
04C	Tukey HSD test (parametric)			Convexity	cad4_SMX (n = 50)-4cl2_SMX (n = 50)		1
04C	Tukey HSD test (parametric)			Convexity	cad4xcad5_SMX (n = 50)-4cl2_SMX (n = 50)		1
04C	Tukey HSD test (parametric)			Convexity	cad5_PMX (n = 50)-4cl2_SMX (n = 50)		1
04C	Tukey HSD test (parametric)			Convexity	cad5_SMX (n = 50)-4cl2_SMX (n = 50)		1
04C	Tukey HSD test (parametric)			Convexity	Col-0_PMX (n = 50)-4cl2_SMX (n = 50)		1
04C	Tukey HSD test (parametric)			Convexity	Col-0_SMX (n = 50)-4cl2_SMX (n = 50)		1
04C	Tukey HSD test (parametric)			Convexity	fah1_PMX (n = 50)-4cl2_SMX (n = 50)		1
04C	Tukey HSD test (parametric)			Convexity	fah1_PX (n = 50)-4cl2_SMX (n = 50)		1
04C	Tukey HSD test (parametric)			Convexity	fah1_SMX (n = 50)-4cl2_SMX (n = 50)		1
04C	Tukey HSD test (parametric)			Convexity	omt1_PMX (n = 50)-4cl2_SMX (n = 50)		1
04C	Tukey HSD test (parametric)			Convexity	omt1_PX (n = 50)-4cl2_SMX (n = 50)		1
04C	Tukey HSD test (parametric)			Convexity	omt1_SMX (n = 50)-4cl2_SMX (n = 50)		1
04C	Tukey HSD test (parametric)			Convexity	cad4_SMX (n = 50)-cad4_PMX (n = 50)		1
04C	Tukey HSD test (parametric)			Convexity	cad4xcad5_SMX (n = 50)-cad4_PMX (n = 50)		1
04C	Tukey HSD test (parametric)			Convexity	cad5_PMX (n = 50)-cad4_PMX (n = 50)		1
04C	Tukey HSD test (parametric)			Convexity	cad5_SMX (n = 50)-cad4_PMX (n = 50)		1
04C	Tukey HSD test (parametric)			Convexity	Col-0_PMX (n = 50)-cad4_PMX (n = 50)		1
04C	Tukey HSD test (parametric)			Convexity	Col-0_SMX (n = 50)-cad4_PMX (n = 50)		1
04C	Tukey HSD test (parametric)			Convexity	fah1_PMX (n = 50)-cad4_PMX (n = 50)		1
04C	Tukey HSD test (parametric)			Convexity	fah1_SMX (n = 50)-cad4_PMX (n = 50)		1
04C	Tukey HSD test (parametric)			Convexity	omt1_PMX (n = 50)-cad4_PMX (n = 50)		1
04C	Tukey HSD test (parametric)			Convexity	omt1_SMX (n = 50)-cad4_PMX (n = 50)		1
04C	Tukey HSD test (parametric)			Convexity	ccoaomt1_PX (n = 50)-cad4_PX (n = 50)		1
04C	Tukey HSD test (parametric)			Convexity	ccoaomt1_SMX (n = 50)-cad4_PX (n = 50)		1
04C	Tukey HSD test (parametric)			Convexity	Col-0_PMX (n = 50)-cad4_PX (n = 50)		1
04C	Tukey HSD test (parametric)			Convexity	Col-0_PX (n = 50)-cad4_PX (n = 50)		1
04C	Tukey HSD test (parametric)			Convexity	fah1_PMX (n = 50)-cad4_PX (n = 50)		1
04C	Tukey HSD test (parametric)			Convexity	fah1_PX (n = 50)-cad4_PX (n = 50)		1
04C	Tukey HSD test (parametric)			Convexity	omt1_PX (n = 50)-cad4_PX (n = 50)		1
04C	Tukey HSD test (parametric)			Convexity	omt1_SMX (n = 50)-cad4_PX (n = 50)		1
04C	Tukey HSD test (parametric)			Convexity	cad4xcad5_SMX (n = 50)-cad4_SMX (n = 50)		1
04C	Tukey HSD test (parametric)			Convexity	cad5_PMX (n = 50)-cad4_SMX (n = 50)		1
04C	Tukey HSD test (parametric)			Convexity	cad5_SMX (n = 50)-cad4_SMX (n = 50)		1
04C	Tukey HSD test (parametric)			Convexity	Col-0_PMX (n = 50)-cad4_SMX (n = 50)		1
04C	Tukey HSD test (parametric)			Convexity	Col-0_SMX (n = 50)-cad4_SMX (n = 50)		1
04C	Tukey HSD test (parametric)			Convexity	fah1_PMX (n = 50)-cad4_SMX (n = 50)		1
04C	Tukey HSD test (parametric)			Convexity	fah1_SMX (n = 50)-cad4_SMX (n = 50)		1
04C	Tukey HSD test (parametric)			Convexity	omt1_PMX (n = 50)-cad4_SMX (n = 50)		1
04C	Tukey HSD test (parametric)			Convexity	omt1_SMX (n = 50)-cad4_SMX (n = 50)		1
04C	Tukey HSD test (parametric)			Convexity	cad5_PX (n = 50)-cad4xcad5_PMX (n = 50)		1
04C	Tukey HSD test (parametric)			Convexity	ccr1-3_SMX (n = 50)-cad4xcad5_PX (n = 50)		1
04C	Tukey HSD test (parametric)			Convexity	cad5_PMX (n = 50)-cad4xcad5_SMX (n = 50)		1
04C	Tukey HSD test (parametric)			Convexity	cad5_SMX (n = 50)-cad4xcad5_SMX (n = 50)		1
04C	Tukey HSD test (parametric)			Convexity	Col-0_PMX (n = 50)-cad4xcad5_SMX (n = 50)		1
04C	Tukey HSD test (parametric)			Convexity	Col-0_SMX (n = 50)-cad4xcad5_SMX (n = 50)		1
04C	Tukey HSD test (parametric)			Convexity	fah1_PMX (n = 50)-cad4xcad5_SMX (n = 50)		1
04C	Tukey HSD test (parametric)			Convexity	fah1_PX (n = 50)-cad4xcad5_SMX (n = 50)		1
04C	Tukey HSD test (parametric)			Convexity	fah1_SMX (n = 50)-cad4xcad5_SMX (n = 50)		1
04C	Tukey HSD test (parametric)			Convexity	omt1_PMX (n = 50)-cad4xcad5_SMX (n = 50)		1
04C	Tukey HSD test (parametric)			Convexity	omt1_PX (n = 50)-cad4xcad5_SMX (n = 50)		1
04C	Tukey HSD test (parametric)			Convexity	omt1_SMX (n = 50)-cad4xcad5_SMX (n = 50)		1
04C	Tukey HSD test (parametric)			Convexity	cad5_SMX (n = 50)-cad5_PMX (n = 50)		1
04C	Tukey HSD test (parametric)			Convexity	Col-0_PMX (n = 50)-cad5_PMX (n = 50)		1
04C	Tukey HSD test (parametric)			Convexity	Col-0_SMX (n = 50)-cad5_PMX (n = 50)		1
04C	Tukey HSD test (parametric)			Convexity	fah1_PMX (n = 50)-cad5_PMX (n = 50)		1
04C	Tukey HSD test (parametric)			Convexity	fah1_SMX (n = 50)-cad5_PMX (n = 50)		1
04C	Tukey HSD test (parametric)			Convexity	omt1_PMX (n = 50)-cad5_PMX (n = 50)		1
04C	Tukey HSD test (parametric)			Convexity	omt1_SMX (n = 50)-cad5_PMX (n = 50)		1
04C	Tukey HSD test (parametric)			Convexity	ccoaomt1_SMX (n = 50)-cad5_PX (n = 50)		1
04C	Tukey HSD test (parametric)			Convexity	Col-0_PX (n = 50)-cad5_PX (n = 50)		1
04C	Tukey HSD test (parametric)			Convexity	Col-0_PMX (n = 50)-cad5_SMX (n = 50)		1
04C	Tukey HSD test (parametric)			Convexity	Col-0_SMX (n = 50)-cad5_SMX (n = 50)		1
04C	Tukey HSD test (parametric)			Convexity	fah1_PMX (n = 50)-cad5_SMX (n = 50)		1
04C	Tukey HSD test (parametric)			Convexity	fah1_SMX (n = 50)-cad5_SMX (n = 50)		1
04C	Tukey HSD test (parametric)			Convexity	omt1_PMX (n = 50)-cad5_SMX (n = 50)		1
04C	Tukey HSD test (parametric)			Convexity	omt1_SMX (n = 50)-cad5_SMX (n = 50)		1
04C	Tukey HSD test (parametric)			Convexity	ccoaomt1_SMX (n = 50)-ccoaomt1_PX (n = 50)		1
04C	Tukey HSD test (parametric)			Convexity	Col-0_PX (n = 50)-ccoaomt1_PX (n = 50)		1
04C	Tukey HSD test (parametric)			Convexity	fah1_PX (n = 50)-ccoaomt1_PX (n = 50)		1
04C	Tukey HSD test (parametric)			Convexity	omt1_PX (n = 50)-ccoaomt1_PX (n = 50)		1
04C	Tukey HSD test (parametric)			Convexity	Col-0_PX (n = 50)-ccoaomt1_SMX (n = 50)		1
04C	Tukey HSD test (parametric)			Convexity	Col-0_SMX (n = 50)-Col-0_PMX (n = 50)		1
04C	Tukey HSD test (parametric)			Convexity	fah1_PMX (n = 50)-Col-0_PMX (n = 50)		1
04C	Tukey HSD test (parametric)			Convexity	fah1_PX (n = 50)-Col-0_PMX (n = 50)		1
04C	Tukey HSD test (parametric)			Convexity	fah1_SMX (n = 50)-Col-0_PMX (n = 50)		1
04C	Tukey HSD test (parametric)			Convexity	omt1_PMX (n = 50)-Col-0_PMX (n = 50)		1
04C	Tukey HSD test (parametric)			Convexity	omt1_PX (n = 50)-Col-0_PMX (n = 50)		1
04C	Tukey HSD test (parametric)			Convexity	omt1_SMX (n = 50)-Col-0_PMX (n = 50)		1
04C	Tukey HSD test (parametric)			Convexity	fah1_PMX (n = 50)-Col-0_SMX (n = 50)		1
04C	Tukey HSD test (parametric)			Convexity	fah1_SMX (n = 50)-Col-0_SMX (n = 50)		1
04C	Tukey HSD test (parametric)			Convexity	omt1_PMX (n = 50)-Col-0_SMX (n = 50)		1
04C	Tukey HSD test (parametric)			Convexity	omt1_SMX (n = 50)-Col-0_SMX (n = 50)		1
04C	Tukey HSD test (parametric)			Convexity	fah1_PX (n = 50)-fah1_PMX (n = 50)		1
04C	Tukey HSD test (parametric)			Convexity	fah1_SMX (n = 50)-fah1_PMX (n = 50)		1
04C	Tukey HSD test (parametric)			Convexity	omt1_PMX (n = 50)-fah1_PMX (n = 50)		1
04C	Tukey HSD test (parametric)			Convexity	omt1_PX (n = 50)-fah1_PMX (n = 50)		1
04C	Tukey HSD test (parametric)			Convexity	omt1_SMX (n = 50)-fah1_PMX (n = 50)		1
04C	Tukey HSD test (parametric)			Convexity	omt1_PX (n = 50)-fah1_PX (n = 50)		1
04C	Tukey HSD test (parametric)			Convexity	omt1_SMX (n = 50)-fah1_PX (n = 50)		1
04C	Tukey HSD test (parametric)			Convexity	omt1_PMX (n = 50)-fah1_SMX (n = 50)		1
04C	Tukey HSD test (parametric)			Convexity	omt1_PX (n = 50)-fah1_SMX (n = 50)		1
04C	Tukey HSD test (parametric)			Convexity	omt1_SMX (n = 50)-fah1_SMX (n = 50)		1
04C	Tukey HSD test (parametric)			Convexity	omt1_PX (n = 50)-omt1_PMX (n = 50)		1
04C	Tukey HSD test (parametric)			Convexity	omt1_SMX (n = 50)-omt1_PMX (n = 50)		1
04C	Tukey HSD test (parametric)			Convexity	omt1_SMX (n = 50)-omt1_PX (n = 50)		1
04C	ANOVA (parametric)	32	76.7461	Perimeter [µm]			5.46656e-218
04C	Tukey HSD test (parametric)			Perimeter [µm]	4cl1_PX (n = 50)-4cl1_PMX (n = 50)		0
04C	Tukey HSD test (parametric)			Perimeter [µm]	4cl1_SMX (n = 50)-4cl1_PMX (n = 50)		0
04C	Tukey HSD test (parametric)			Perimeter [µm]	4cl1x4cl2_PX (n = 46)-4cl1_PMX (n = 50)		0
04C	Tukey HSD test (parametric)			Perimeter [µm]	4cl1x4cl2_SMX (n = 50)-4cl1_PMX (n = 50)		0
04C	Tukey HSD test (parametric)			Perimeter [µm]	4cl2_PX (n = 50)-4cl1_PMX (n = 50)		0
04C	Tukey HSD test (parametric)			Perimeter [µm]	4cl2_SMX (n = 50)-4cl1_PMX (n = 50)		0
04C	Tukey HSD test (parametric)			Perimeter [µm]	cad4_PX (n = 50)-4cl1_PMX (n = 50)		0
04C	Tukey HSD test (parametric)			Perimeter [µm]	cad4_SMX (n = 50)-4cl1_PMX (n = 50)		0
04C	Tukey HSD test (parametric)			Perimeter [µm]	cad4xcad5_PX (n = 50)-4cl1_PMX (n = 50)		0
04C	Tukey HSD test (parametric)			Perimeter [µm]	cad4xcad5_SMX (n = 50)-4cl1_PMX (n = 50)		0
04C	Tukey HSD test (parametric)			Perimeter [µm]	cad5_PX (n = 50)-4cl1_PMX (n = 50)		0
04C	Tukey HSD test (parametric)			Perimeter [µm]	cad5_SMX (n = 50)-4cl1_PMX (n = 50)		0
04C	Tukey HSD test (parametric)			Perimeter [µm]	ccoaomt1_PX (n = 50)-4cl1_PMX (n = 50)		0
04C	Tukey HSD test (parametric)			Perimeter [µm]	ccoaomt1_SMX (n = 50)-4cl1_PMX (n = 50)		0
04C	Tukey HSD test (parametric)			Perimeter [µm]	ccr1-3_PX (n = 50)-4cl1_PMX (n = 50)		0
04C	Tukey HSD test (parametric)			Perimeter [µm]	ccr1-3_SMX (n = 50)-4cl1_PMX (n = 50)		0
04C	Tukey HSD test (parametric)			Perimeter [µm]	Col-0_PX (n = 50)-4cl1_PMX (n = 50)		0
04C	Tukey HSD test (parametric)			Perimeter [µm]	Col-0_SMX (n = 50)-4cl1_PMX (n = 50)		0
04C	Tukey HSD test (parametric)			Perimeter [µm]	fah1_PX (n = 50)-4cl1_PMX (n = 50)		0
04C	Tukey HSD test (parametric)			Perimeter [µm]	fah1_SMX (n = 50)-4cl1_PMX (n = 50)		0
04C	Tukey HSD test (parametric)			Perimeter [µm]	omt1_PX (n = 50)-4cl1_PMX (n = 50)		0
04C	Tukey HSD test (parametric)			Perimeter [µm]	omt1_SMX (n = 50)-4cl1_PMX (n = 50)		0
04C	Tukey HSD test (parametric)			Perimeter [µm]	4cl1x4cl2_PMX (n = 50)-4cl1_PX (n = 50)		0
04C	Tukey HSD test (parametric)			Perimeter [µm]	4cl2_PMX (n = 50)-4cl1_PX (n = 50)		0
04C	Tukey HSD test (parametric)			Perimeter [µm]	cad4_PMX (n = 50)-4cl1_PX (n = 50)		0
04C	Tukey HSD test (parametric)			Perimeter [µm]	cad4xcad5_PMX (n = 50)-4cl1_PX (n = 50)		0
04C	Tukey HSD test (parametric)			Perimeter [µm]	cad5_PMX (n = 50)-4cl1_PX (n = 50)		0
04C	Tukey HSD test (parametric)			Perimeter [µm]	ccoaomt1_PMX (n = 50)-4cl1_PX (n = 50)		0
04C	Tukey HSD test (parametric)			Perimeter [µm]	ccr1-3_PMX (n = 50)-4cl1_PX (n = 50)		0
04C	Tukey HSD test (parametric)			Perimeter [µm]	Col-0_PMX (n = 50)-4cl1_PX (n = 50)		0
04C	Tukey HSD test (parametric)			Perimeter [µm]	Col-0_SMX (n = 50)-4cl1_PX (n = 50)		0
04C	Tukey HSD test (parametric)			Perimeter [µm]	fah1_PMX (n = 50)-4cl1_PX (n = 50)		0
04C	Tukey HSD test (parametric)			Perimeter [µm]	omt1_PMX (n = 50)-4cl1_PX (n = 50)		0
04C	Tukey HSD test (parametric)			Perimeter [µm]	4cl1x4cl2_PMX (n = 50)-4cl1_SMX (n = 50)		0
04C	Tukey HSD test (parametric)			Perimeter [µm]	4cl1x4cl2_PX (n = 46)-4cl1_SMX (n = 50)		0
04C	Tukey HSD test (parametric)			Perimeter [µm]	cad4_PMX (n = 50)-4cl1_SMX (n = 50)		0
04C	Tukey HSD test (parametric)			Perimeter [µm]	cad4xcad5_PX (n = 50)-4cl1_SMX (n = 50)		0
04C	Tukey HSD test (parametric)			Perimeter [µm]	cad5_PX (n = 50)-4cl1_SMX (n = 50)		0
04C	Tukey HSD test (parametric)			Perimeter [µm]	ccoaomt1_PMX (n = 50)-4cl1_SMX (n = 50)		0
04C	Tukey HSD test (parametric)			Perimeter [µm]	ccoaomt1_PX (n = 50)-4cl1_SMX (n = 50)		0
04C	Tukey HSD test (parametric)			Perimeter [µm]	ccr1-3_PX (n = 50)-4cl1_SMX (n = 50)		0
04C	Tukey HSD test (parametric)			Perimeter [µm]	Col-0_PMX (n = 50)-4cl1_SMX (n = 50)		0
04C	Tukey HSD test (parametric)			Perimeter [µm]	Col-0_PX (n = 50)-4cl1_SMX (n = 50)		0
04C	Tukey HSD test (parametric)			Perimeter [µm]	fah1_PMX (n = 50)-4cl1_SMX (n = 50)		0
04C	Tukey HSD test (parametric)			Perimeter [µm]	fah1_PX (n = 50)-4cl1_SMX (n = 50)		0
04C	Tukey HSD test (parametric)			Perimeter [µm]	omt1_PX (n = 50)-4cl1_SMX (n = 50)		0
04C	Tukey HSD test (parametric)			Perimeter [µm]	4cl1x4cl2_PX (n = 46)-4cl1x4cl2_PMX (n = 50)		0
04C	Tukey HSD test (parametric)			Perimeter [µm]	4cl1x4cl2_SMX (n = 50)-4cl1x4cl2_PMX (n = 50)		0
04C	Tukey HSD test (parametric)			Perimeter [µm]	4cl2_PX (n = 50)-4cl1x4cl2_PMX (n = 50)		0
04C	Tukey HSD test (parametric)			Perimeter [µm]	4cl2_SMX (n = 50)-4cl1x4cl2_PMX (n = 50)		0
04C	Tukey HSD test (parametric)			Perimeter [µm]	cad4_PX (n = 50)-4cl1x4cl2_PMX (n = 50)		0
04C	Tukey HSD test (parametric)			Perimeter [µm]	cad4_SMX (n = 50)-4cl1x4cl2_PMX (n = 50)		0
04C	Tukey HSD test (parametric)			Perimeter [µm]	cad4xcad5_PX (n = 50)-4cl1x4cl2_PMX (n = 50)		0
04C	Tukey HSD test (parametric)			Perimeter [µm]	cad4xcad5_SMX (n = 50)-4cl1x4cl2_PMX (n = 50)		0
04C	Tukey HSD test (parametric)			Perimeter [µm]	cad5_PX (n = 50)-4cl1x4cl2_PMX (n = 50)		0
04C	Tukey HSD test (parametric)			Perimeter [µm]	cad5_SMX (n = 50)-4cl1x4cl2_PMX (n = 50)		0
04C	Tukey HSD test (parametric)			Perimeter [µm]	ccoaomt1_PX (n = 50)-4cl1x4cl2_PMX (n = 50)		0
04C	Tukey HSD test (parametric)			Perimeter [µm]	ccoaomt1_SMX (n = 50)-4cl1x4cl2_PMX (n = 50)		0
04C	Tukey HSD test (parametric)			Perimeter [µm]	ccr1-3_PX (n = 50)-4cl1x4cl2_PMX (n = 50)		0
04C	Tukey HSD test (parametric)			Perimeter [µm]	ccr1-3_SMX (n = 50)-4cl1x4cl2_PMX (n = 50)		0
04C	Tukey HSD test (parametric)			Perimeter [µm]	Col-0_PX (n = 50)-4cl1x4cl2_PMX (n = 50)		0
04C	Tukey HSD test (parametric)			Perimeter [µm]	fah1_PX (n = 50)-4cl1x4cl2_PMX (n = 50)		0
04C	Tukey HSD test (parametric)			Perimeter [µm]	fah1_SMX (n = 50)-4cl1x4cl2_PMX (n = 50)		0
04C	Tukey HSD test (parametric)			Perimeter [µm]	omt1_PX (n = 50)-4cl1x4cl2_PMX (n = 50)		0
04C	Tukey HSD test (parametric)			Perimeter [µm]	omt1_SMX (n = 50)-4cl1x4cl2_PMX (n = 50)		0
04C	Tukey HSD test (parametric)			Perimeter [µm]	4cl2_PMX (n = 50)-4cl1x4cl2_PX (n = 46)		0
04C	Tukey HSD test (parametric)			Perimeter [µm]	cad4_PMX (n = 50)-4cl1x4cl2_PX (n = 46)		0
04C	Tukey HSD test (parametric)			Perimeter [µm]	cad4xcad5_PMX (n = 50)-4cl1x4cl2_PX (n = 46)		0
04C	Tukey HSD test (parametric)			Perimeter [µm]	cad5_PMX (n = 50)-4cl1x4cl2_PX (n = 46)		0
04C	Tukey HSD test (parametric)			Perimeter [µm]	ccoaomt1_PMX (n = 50)-4cl1x4cl2_PX (n = 46)		0
04C	Tukey HSD test (parametric)			Perimeter [µm]	ccr1-3_PMX (n = 50)-4cl1x4cl2_PX (n = 46)		0
04C	Tukey HSD test (parametric)			Perimeter [µm]	Col-0_PMX (n = 50)-4cl1x4cl2_PX (n = 46)		0
04C	Tukey HSD test (parametric)			Perimeter [µm]	Col-0_SMX (n = 50)-4cl1x4cl2_PX (n = 46)		0
04C	Tukey HSD test (parametric)			Perimeter [µm]	fah1_PMX (n = 50)-4cl1x4cl2_PX (n = 46)		0
04C	Tukey HSD test (parametric)			Perimeter [µm]	omt1_PMX (n = 50)-4cl1x4cl2_PX (n = 46)		0
04C	Tukey HSD test (parametric)			Perimeter [µm]	4cl2_PMX (n = 50)-4cl1x4cl2_SMX (n = 50)		0
04C	Tukey HSD test (parametric)			Perimeter [µm]	cad4_PMX (n = 50)-4cl1x4cl2_SMX (n = 50)		0
04C	Tukey HSD test (parametric)			Perimeter [µm]	cad4xcad5_PMX (n = 50)-4cl1x4cl2_SMX (n = 50)		0
04C	Tukey HSD test (parametric)			Perimeter [µm]	cad4xcad5_PX (n = 50)-4cl1x4cl2_SMX (n = 50)		0
04C	Tukey HSD test (parametric)			Perimeter [µm]	cad5_PX (n = 50)-4cl1x4cl2_SMX (n = 50)		0
04C	Tukey HSD test (parametric)			Perimeter [µm]	ccoaomt1_PMX (n = 50)-4cl1x4cl2_SMX (n = 50)		0
04C	Tukey HSD test (parametric)			Perimeter [µm]	ccoaomt1_PX (n = 50)-4cl1x4cl2_SMX (n = 50)		0
04C	Tukey HSD test (parametric)			Perimeter [µm]	ccr1-3_PX (n = 50)-4cl1x4cl2_SMX (n = 50)		0
04C	Tukey HSD test (parametric)			Perimeter [µm]	Col-0_PMX (n = 50)-4cl1x4cl2_SMX (n = 50)		0
04C	Tukey HSD test (parametric)			Perimeter [µm]	fah1_PMX (n = 50)-4cl1x4cl2_SMX (n = 50)		0
04C	Tukey HSD test (parametric)			Perimeter [µm]	fah1_PX (n = 50)-4cl1x4cl2_SMX (n = 50)		0
04C	Tukey HSD test (parametric)			Perimeter [µm]	omt1_PMX (n = 50)-4cl1x4cl2_SMX (n = 50)		0
04C	Tukey HSD test (parametric)			Perimeter [µm]	4cl2_PX (n = 50)-4cl2_PMX (n = 50)		0
04C	Tukey HSD test (parametric)			Perimeter [µm]	4cl2_SMX (n = 50)-4cl2_PMX (n = 50)		0
04C	Tukey HSD test (parametric)			Perimeter [µm]	cad4_PX (n = 50)-4cl2_PMX (n = 50)		0
04C	Tukey HSD test (parametric)			Perimeter [µm]	cad4_SMX (n = 50)-4cl2_PMX (n = 50)		0
04C	Tukey HSD test (parametric)			Perimeter [µm]	cad4xcad5_PX (n = 50)-4cl2_PMX (n = 50)		0
04C	Tukey HSD test (parametric)			Perimeter [µm]	cad4xcad5_SMX (n = 50)-4cl2_PMX (n = 50)		0
04C	Tukey HSD test (parametric)			Perimeter [µm]	cad5_PX (n = 50)-4cl2_PMX (n = 50)		0
04C	Tukey HSD test (parametric)			Perimeter [µm]	cad5_SMX (n = 50)-4cl2_PMX (n = 50)		0
04C	Tukey HSD test (parametric)			Perimeter [µm]	ccoaomt1_PX (n = 50)-4cl2_PMX (n = 50)		0
04C	Tukey HSD test (parametric)			Perimeter [µm]	ccoaomt1_SMX (n = 50)-4cl2_PMX (n = 50)		0
04C	Tukey HSD test (parametric)			Perimeter [µm]	ccr1-3_PX (n = 50)-4cl2_PMX (n = 50)		0
04C	Tukey HSD test (parametric)			Perimeter [µm]	ccr1-3_SMX (n = 50)-4cl2_PMX (n = 50)		0
04C	Tukey HSD test (parametric)			Perimeter [µm]	Col-0_PX (n = 50)-4cl2_PMX (n = 50)		0
04C	Tukey HSD test (parametric)			Perimeter [µm]	fah1_PX (n = 50)-4cl2_PMX (n = 50)		0
04C	Tukey HSD test (parametric)			Perimeter [µm]	fah1_SMX (n = 50)-4cl2_PMX (n = 50)		0
04C	Tukey HSD test (parametric)			Perimeter [µm]	omt1_PX (n = 50)-4cl2_PMX (n = 50)		0
04C	Tukey HSD test (parametric)			Perimeter [µm]	omt1_SMX (n = 50)-4cl2_PMX (n = 50)		0
04C	Tukey HSD test (parametric)			Perimeter [µm]	cad4_PMX (n = 50)-4cl2_PX (n = 50)		0
04C	Tukey HSD test (parametric)			Perimeter [µm]	cad4xcad5_PMX (n = 50)-4cl2_PX (n = 50)		0
04C	Tukey HSD test (parametric)			Perimeter [µm]	cad5_PMX (n = 50)-4cl2_PX (n = 50)		0
04C	Tukey HSD test (parametric)			Perimeter [µm]	ccoaomt1_PMX (n = 50)-4cl2_PX (n = 50)		0
04C	Tukey HSD test (parametric)			Perimeter [µm]	ccr1-3_PMX (n = 50)-4cl2_PX (n = 50)		0
04C	Tukey HSD test (parametric)			Perimeter [µm]	Col-0_PMX (n = 50)-4cl2_PX (n = 50)		0
04C	Tukey HSD test (parametric)			Perimeter [µm]	fah1_PMX (n = 50)-4cl2_PX (n = 50)		0
04C	Tukey HSD test (parametric)			Perimeter [µm]	omt1_PMX (n = 50)-4cl2_PX (n = 50)		0
04C	Tukey HSD test (parametric)			Perimeter [µm]	cad4_PMX (n = 50)-4cl2_SMX (n = 50)		0
04C	Tukey HSD test (parametric)			Perimeter [µm]	cad4xcad5_PMX (n = 50)-4cl2_SMX (n = 50)		0
04C	Tukey HSD test (parametric)			Perimeter [µm]	ccoaomt1_PMX (n = 50)-4cl2_SMX (n = 50)		0
04C	Tukey HSD test (parametric)			Perimeter [µm]	Col-0_PMX (n = 50)-4cl2_SMX (n = 50)		0
04C	Tukey HSD test (parametric)			Perimeter [µm]	fah1_PMX (n = 50)-4cl2_SMX (n = 50)		0
04C	Tukey HSD test (parametric)			Perimeter [µm]	omt1_PMX (n = 50)-4cl2_SMX (n = 50)		0
04C	Tukey HSD test (parametric)			Perimeter [µm]	cad4_PX (n = 50)-cad4_PMX (n = 50)		0
04C	Tukey HSD test (parametric)			Perimeter [µm]	cad4_SMX (n = 50)-cad4_PMX (n = 50)		0
04C	Tukey HSD test (parametric)			Perimeter [µm]	cad4xcad5_PX (n = 50)-cad4_PMX (n = 50)		0
04C	Tukey HSD test (parametric)			Perimeter [µm]	cad4xcad5_SMX (n = 50)-cad4_PMX (n = 50)		0
04C	Tukey HSD test (parametric)			Perimeter [µm]	cad5_PX (n = 50)-cad4_PMX (n = 50)		0
04C	Tukey HSD test (parametric)			Perimeter [µm]	cad5_SMX (n = 50)-cad4_PMX (n = 50)		0
04C	Tukey HSD test (parametric)			Perimeter [µm]	ccoaomt1_PX (n = 50)-cad4_PMX (n = 50)		0
04C	Tukey HSD test (parametric)			Perimeter [µm]	ccoaomt1_SMX (n = 50)-cad4_PMX (n = 50)		0
04C	Tukey HSD test (parametric)			Perimeter [µm]	ccr1-3_PX (n = 50)-cad4_PMX (n = 50)		0
04C	Tukey HSD test (parametric)			Perimeter [µm]	ccr1-3_SMX (n = 50)-cad4_PMX (n = 50)		0
04C	Tukey HSD test (parametric)			Perimeter [µm]	Col-0_PX (n = 50)-cad4_PMX (n = 50)		0
04C	Tukey HSD test (parametric)			Perimeter [µm]	fah1_PX (n = 50)-cad4_PMX (n = 50)		0
04C	Tukey HSD test (parametric)			Perimeter [µm]	fah1_SMX (n = 50)-cad4_PMX (n = 50)		0
04C	Tukey HSD test (parametric)			Perimeter [µm]	omt1_PX (n = 50)-cad4_PMX (n = 50)		0
04C	Tukey HSD test (parametric)			Perimeter [µm]	omt1_SMX (n = 50)-cad4_PMX (n = 50)		0
04C	Tukey HSD test (parametric)			Perimeter [µm]	cad4xcad5_PMX (n = 50)-cad4_PX (n = 50)		0
04C	Tukey HSD test (parametric)			Perimeter [µm]	cad5_PMX (n = 50)-cad4_PX (n = 50)		0
04C	Tukey HSD test (parametric)			Perimeter [µm]	ccoaomt1_PMX (n = 50)-cad4_PX (n = 50)		0
04C	Tukey HSD test (parametric)			Perimeter [µm]	ccr1-3_PMX (n = 50)-cad4_PX (n = 50)		0
04C	Tukey HSD test (parametric)			Perimeter [µm]	Col-0_PMX (n = 50)-cad4_PX (n = 50)		0
04C	Tukey HSD test (parametric)			Perimeter [µm]	Col-0_SMX (n = 50)-cad4_PX (n = 50)		0
04C	Tukey HSD test (parametric)			Perimeter [µm]	fah1_PMX (n = 50)-cad4_PX (n = 50)		0
04C	Tukey HSD test (parametric)			Perimeter [µm]	omt1_PMX (n = 50)-cad4_PX (n = 50)		0
04C	Tukey HSD test (parametric)			Perimeter [µm]	cad4xcad5_PMX (n = 50)-cad4_SMX (n = 50)		0
04C	Tukey HSD test (parametric)			Perimeter [µm]	ccoaomt1_PMX (n = 50)-cad4_SMX (n = 50)		0
04C	Tukey HSD test (parametric)			Perimeter [µm]	Col-0_PMX (n = 50)-cad4_SMX (n = 50)		0
04C	Tukey HSD test (parametric)			Perimeter [µm]	fah1_PMX (n = 50)-cad4_SMX (n = 50)		0
04C	Tukey HSD test (parametric)			Perimeter [µm]	omt1_PMX (n = 50)-cad4_SMX (n = 50)		0
04C	Tukey HSD test (parametric)			Perimeter [µm]	cad4xcad5_PX (n = 50)-cad4xcad5_PMX (n = 50)		0
04C	Tukey HSD test (parametric)			Perimeter [µm]	cad4xcad5_SMX (n = 50)-cad4xcad5_PMX (n = 50)		0
04C	Tukey HSD test (parametric)			Perimeter [µm]	cad5_PX (n = 50)-cad4xcad5_PMX (n = 50)		0
04C	Tukey HSD test (parametric)			Perimeter [µm]	cad5_SMX (n = 50)-cad4xcad5_PMX (n = 50)		0
04C	Tukey HSD test (parametric)			Perimeter [µm]	ccoaomt1_PX (n = 50)-cad4xcad5_PMX (n = 50)		0
04C	Tukey HSD test (parametric)			Perimeter [µm]	ccoaomt1_SMX (n = 50)-cad4xcad5_PMX (n = 50)		0
04C	Tukey HSD test (parametric)			Perimeter [µm]	ccr1-3_PX (n = 50)-cad4xcad5_PMX (n = 50)		0
04C	Tukey HSD test (parametric)			Perimeter [µm]	ccr1-3_SMX (n = 50)-cad4xcad5_PMX (n = 50)		0
04C	Tukey HSD test (parametric)			Perimeter [µm]	Col-0_PX (n = 50)-cad4xcad5_PMX (n = 50)		0
04C	Tukey HSD test (parametric)			Perimeter [µm]	fah1_PX (n = 50)-cad4xcad5_PMX (n = 50)		0
04C	Tukey HSD test (parametric)			Perimeter [µm]	fah1_SMX (n = 50)-cad4xcad5_PMX (n = 50)		0
04C	Tukey HSD test (parametric)			Perimeter [µm]	omt1_PX (n = 50)-cad4xcad5_PMX (n = 50)		0
04C	Tukey HSD test (parametric)			Perimeter [µm]	omt1_SMX (n = 50)-cad4xcad5_PMX (n = 50)		0
04C	Tukey HSD test (parametric)			Perimeter [µm]	cad5_PMX (n = 50)-cad4xcad5_PX (n = 50)		0
04C	Tukey HSD test (parametric)			Perimeter [µm]	ccoaomt1_PMX (n = 50)-cad4xcad5_PX (n = 50)		0
04C	Tukey HSD test (parametric)			Perimeter [µm]	ccr1-3_PMX (n = 50)-cad4xcad5_PX (n = 50)		0
04C	Tukey HSD test (parametric)			Perimeter [µm]	Col-0_PMX (n = 50)-cad4xcad5_PX (n = 50)		0
04C	Tukey HSD test (parametric)			Perimeter [µm]	Col-0_SMX (n = 50)-cad4xcad5_PX (n = 50)		0
04C	Tukey HSD test (parametric)			Perimeter [µm]	fah1_PMX (n = 50)-cad4xcad5_PX (n = 50)		0
04C	Tukey HSD test (parametric)			Perimeter [µm]	fah1_SMX (n = 50)-cad4xcad5_PX (n = 50)		0
04C	Tukey HSD test (parametric)			Perimeter [µm]	omt1_PMX (n = 50)-cad4xcad5_PX (n = 50)		0
04C	Tukey HSD test (parametric)			Perimeter [µm]	ccoaomt1_PMX (n = 50)-cad4xcad5_SMX (n = 50)		0
04C	Tukey HSD test (parametric)			Perimeter [µm]	ccoaomt1_PX (n = 50)-cad4xcad5_SMX (n = 50)		0
04C	Tukey HSD test (parametric)			Perimeter [µm]	ccr1-3_PX (n = 50)-cad4xcad5_SMX (n = 50)		0
04C	Tukey HSD test (parametric)			Perimeter [µm]	Col-0_PMX (n = 50)-cad4xcad5_SMX (n = 50)		0
04C	Tukey HSD test (parametric)			Perimeter [µm]	fah1_PMX (n = 50)-cad4xcad5_SMX (n = 50)		0
04C	Tukey HSD test (parametric)			Perimeter [µm]	omt1_PMX (n = 50)-cad4xcad5_SMX (n = 50)		0
04C	Tukey HSD test (parametric)			Perimeter [µm]	cad5_PX (n = 50)-cad5_PMX (n = 50)		0
04C	Tukey HSD test (parametric)			Perimeter [µm]	cad5_SMX (n = 50)-cad5_PMX (n = 50)		0
04C	Tukey HSD test (parametric)			Perimeter [µm]	ccoaomt1_PX (n = 50)-cad5_PMX (n = 50)		0
04C	Tukey HSD test (parametric)			Perimeter [µm]	ccr1-3_PX (n = 50)-cad5_PMX (n = 50)		0
04C	Tukey HSD test (parametric)			Perimeter [µm]	Col-0_PX (n = 50)-cad5_PMX (n = 50)		0
04C	Tukey HSD test (parametric)			Perimeter [µm]	fah1_PX (n = 50)-cad5_PMX (n = 50)		0
04C	Tukey HSD test (parametric)			Perimeter [µm]	omt1_PX (n = 50)-cad5_PMX (n = 50)		0
04C	Tukey HSD test (parametric)			Perimeter [µm]	omt1_SMX (n = 50)-cad5_PMX (n = 50)		0
04C	Tukey HSD test (parametric)			Perimeter [µm]	ccoaomt1_PMX (n = 50)-cad5_PX (n = 50)		0
04C	Tukey HSD test (parametric)			Perimeter [µm]	ccr1-3_PMX (n = 50)-cad5_PX (n = 50)		0
04C	Tukey HSD test (parametric)			Perimeter [µm]	Col-0_PMX (n = 50)-cad5_PX (n = 50)		0
04C	Tukey HSD test (parametric)			Perimeter [µm]	Col-0_SMX (n = 50)-cad5_PX (n = 50)		0
04C	Tukey HSD test (parametric)			Perimeter [µm]	fah1_PMX (n = 50)-cad5_PX (n = 50)		0
04C	Tukey HSD test (parametric)			Perimeter [µm]	fah1_SMX (n = 50)-cad5_PX (n = 50)		0
04C	Tukey HSD test (parametric)			Perimeter [µm]	omt1_PMX (n = 50)-cad5_PX (n = 50)		0
04C	Tukey HSD test (parametric)			Perimeter [µm]	ccoaomt1_PMX (n = 50)-cad5_SMX (n = 50)		0
04C	Tukey HSD test (parametric)			Perimeter [µm]	Col-0_PMX (n = 50)-cad5_SMX (n = 50)		0
04C	Tukey HSD test (parametric)			Perimeter [µm]	fah1_PMX (n = 50)-cad5_SMX (n = 50)		0
04C	Tukey HSD test (parametric)			Perimeter [µm]	omt1_PMX (n = 50)-cad5_SMX (n = 50)		0
04C	Tukey HSD test (parametric)			Perimeter [µm]	ccoaomt1_PX (n = 50)-ccoaomt1_PMX (n = 50)		0
04C	Tukey HSD test (parametric)			Perimeter [µm]	ccoaomt1_SMX (n = 50)-ccoaomt1_PMX (n = 50)		0
04C	Tukey HSD test (parametric)			Perimeter [µm]	ccr1-3_PX (n = 50)-ccoaomt1_PMX (n = 50)		0
04C	Tukey HSD test (parametric)			Perimeter [µm]	ccr1-3_SMX (n = 50)-ccoaomt1_PMX (n = 50)		0
04C	Tukey HSD test (parametric)			Perimeter [µm]	Col-0_PX (n = 50)-ccoaomt1_PMX (n = 50)		0
04C	Tukey HSD test (parametric)			Perimeter [µm]	fah1_PX (n = 50)-ccoaomt1_PMX (n = 50)		0
04C	Tukey HSD test (parametric)			Perimeter [µm]	fah1_SMX (n = 50)-ccoaomt1_PMX (n = 50)		0
04C	Tukey HSD test (parametric)			Perimeter [µm]	omt1_PX (n = 50)-ccoaomt1_PMX (n = 50)		0
04C	Tukey HSD test (parametric)			Perimeter [µm]	omt1_SMX (n = 50)-ccoaomt1_PMX (n = 50)		0
04C	Tukey HSD test (parametric)			Perimeter [µm]	ccoaomt1_SMX (n = 50)-ccoaomt1_PX (n = 50)		0
04C	Tukey HSD test (parametric)			Perimeter [µm]	ccr1-3_PMX (n = 50)-ccoaomt1_PX (n = 50)		0
04C	Tukey HSD test (parametric)			Perimeter [µm]	ccr1-3_SMX (n = 50)-ccoaomt1_PX (n = 50)		0
04C	Tukey HSD test (parametric)			Perimeter [µm]	Col-0_PMX (n = 50)-ccoaomt1_PX (n = 50)		0
04C	Tukey HSD test (parametric)			Perimeter [µm]	Col-0_SMX (n = 50)-ccoaomt1_PX (n = 50)		0
04C	Tukey HSD test (parametric)			Perimeter [µm]	fah1_PMX (n = 50)-ccoaomt1_PX (n = 50)		0
04C	Tukey HSD test (parametric)			Perimeter [µm]	fah1_SMX (n = 50)-ccoaomt1_PX (n = 50)		0
04C	Tukey HSD test (parametric)			Perimeter [µm]	omt1_PMX (n = 50)-ccoaomt1_PX (n = 50)		0
04C	Tukey HSD test (parametric)			Perimeter [µm]	ccr1-3_PX (n = 50)-ccoaomt1_SMX (n = 50)		0
04C	Tukey HSD test (parametric)			Perimeter [µm]	Col-0_PMX (n = 50)-ccoaomt1_SMX (n = 50)		0
04C	Tukey HSD test (parametric)			Perimeter [µm]	fah1_PMX (n = 50)-ccoaomt1_SMX (n = 50)		0
04C	Tukey HSD test (parametric)			Perimeter [µm]	omt1_PMX (n = 50)-ccoaomt1_SMX (n = 50)		0
04C	Tukey HSD test (parametric)			Perimeter [µm]	ccr1-3_PX (n = 50)-ccr1-3_PMX (n = 50)		0
04C	Tukey HSD test (parametric)			Perimeter [µm]	Col-0_PX (n = 50)-ccr1-3_PMX (n = 50)		0
04C	Tukey HSD test (parametric)			Perimeter [µm]	fah1_PX (n = 50)-ccr1-3_PMX (n = 50)		0
04C	Tukey HSD test (parametric)			Perimeter [µm]	omt1_PX (n = 50)-ccr1-3_PMX (n = 50)		0
04C	Tukey HSD test (parametric)			Perimeter [µm]	ccr1-3_SMX (n = 50)-ccr1-3_PX (n = 50)		0
04C	Tukey HSD test (parametric)			Perimeter [µm]	Col-0_PMX (n = 50)-ccr1-3_PX (n = 50)		0
04C	Tukey HSD test (parametric)			Perimeter [µm]	Col-0_SMX (n = 50)-ccr1-3_PX (n = 50)		0
04C	Tukey HSD test (parametric)			Perimeter [µm]	fah1_PMX (n = 50)-ccr1-3_PX (n = 50)		0
04C	Tukey HSD test (parametric)			Perimeter [µm]	fah1_SMX (n = 50)-ccr1-3_PX (n = 50)		0
04C	Tukey HSD test (parametric)			Perimeter [µm]	omt1_PMX (n = 50)-ccr1-3_PX (n = 50)		0
04C	Tukey HSD test (parametric)			Perimeter [µm]	Col-0_PMX (n = 50)-ccr1-3_SMX (n = 50)		0
04C	Tukey HSD test (parametric)			Perimeter [µm]	fah1_PMX (n = 50)-ccr1-3_SMX (n = 50)		0
04C	Tukey HSD test (parametric)			Perimeter [µm]	omt1_PMX (n = 50)-ccr1-3_SMX (n = 50)		0
04C	Tukey HSD test (parametric)			Perimeter [µm]	Col-0_PX (n = 50)-Col-0_PMX (n = 50)		0
04C	Tukey HSD test (parametric)			Perimeter [µm]	fah1_PX (n = 50)-Col-0_PMX (n = 50)		0
04C	Tukey HSD test (parametric)			Perimeter [µm]	fah1_SMX (n = 50)-Col-0_PMX (n = 50)		0
04C	Tukey HSD test (parametric)			Perimeter [µm]	omt1_PX (n = 50)-Col-0_PMX (n = 50)		0
04C	Tukey HSD test (parametric)			Perimeter [µm]	omt1_SMX (n = 50)-Col-0_PMX (n = 50)		0
04C	Tukey HSD test (parametric)			Perimeter [µm]	Col-0_SMX (n = 50)-Col-0_PX (n = 50)		0
04C	Tukey HSD test (parametric)			Perimeter [µm]	fah1_PMX (n = 50)-Col-0_PX (n = 50)		0
04C	Tukey HSD test (parametric)			Perimeter [µm]	fah1_SMX (n = 50)-Col-0_PX (n = 50)		0
04C	Tukey HSD test (parametric)			Perimeter [µm]	omt1_PMX (n = 50)-Col-0_PX (n = 50)		0
04C	Tukey HSD test (parametric)			Perimeter [µm]	fah1_PX (n = 50)-Col-0_SMX (n = 50)		0
04C	Tukey HSD test (parametric)			Perimeter [µm]	omt1_PX (n = 50)-Col-0_SMX (n = 50)		0
04C	Tukey HSD test (parametric)			Perimeter [µm]	fah1_PX (n = 50)-fah1_PMX (n = 50)		0
04C	Tukey HSD test (parametric)			Perimeter [µm]	fah1_SMX (n = 50)-fah1_PMX (n = 50)		0
04C	Tukey HSD test (parametric)			Perimeter [µm]	omt1_PX (n = 50)-fah1_PMX (n = 50)		0
04C	Tukey HSD test (parametric)			Perimeter [µm]	omt1_SMX (n = 50)-fah1_PMX (n = 50)		0
04C	Tukey HSD test (parametric)			Perimeter [µm]	fah1_SMX (n = 50)-fah1_PX (n = 50)		0
04C	Tukey HSD test (parametric)			Perimeter [µm]	omt1_PMX (n = 50)-fah1_PX (n = 50)		0
04C	Tukey HSD test (parametric)			Perimeter [µm]	omt1_PMX (n = 50)-fah1_SMX (n = 50)		0
04C	Tukey HSD test (parametric)			Perimeter [µm]	omt1_PX (n = 50)-omt1_PMX (n = 50)		0
04C	Tukey HSD test (parametric)			Perimeter [µm]	omt1_SMX (n = 50)-omt1_PMX (n = 50)		0
04C	Tukey HSD test (parametric)			Perimeter [µm]	Col-0_SMX (n = 50)-4cl2_PX (n = 50)		5.34339e-10
04C	Tukey HSD test (parametric)			Perimeter [µm]	fah1_SMX (n = 50)-4cl1x4cl2_PX (n = 46)		6.15461e-10
04C	Tukey HSD test (parametric)			Perimeter [µm]	omt1_PMX (n = 50)-4cl1_SMX (n = 50)		1.64287e-09
04C	Tukey HSD test (parametric)			Perimeter [µm]	Col-0_PX (n = 50)-4cl1x4cl2_SMX (n = 50)		2.7739e-09
04C	Tukey HSD test (parametric)			Perimeter [µm]	ccoaomt1_SMX (n = 50)-cad4xcad5_PX (n = 50)		3.10512e-09
04C	Tukey HSD test (parametric)			Perimeter [µm]	cad5_PMX (n = 50)-4cl2_SMX (n = 50)		4.52526e-09
04C	Tukey HSD test (parametric)			Perimeter [µm]	Col-0_SMX (n = 50)-ccoaomt1_PMX (n = 50)		5.09247e-09
04C	Tukey HSD test (parametric)			Perimeter [µm]	4cl1x4cl2_SMX (n = 50)-4cl1x4cl2_PX (n = 46)		8.19688e-09
04C	Tukey HSD test (parametric)			Perimeter [µm]	ccr1-3_PX (n = 50)-cad4_SMX (n = 50)		1.25156e-08
04C	Tukey HSD test (parametric)			Perimeter [µm]	omt1_PX (n = 50)-fah1_SMX (n = 50)		1.93391e-08
04C	Tukey HSD test (parametric)			Perimeter [µm]	ccoaomt1_SMX (n = 50)-cad5_PX (n = 50)		2.55203e-08
04C	Tukey HSD test (parametric)			Perimeter [µm]	ccr1-3_PMX (n = 50)-4cl1_PMX (n = 50)		3.25219e-08
04C	Tukey HSD test (parametric)			Perimeter [µm]	ccoaomt1_PX (n = 50)-cad4_SMX (n = 50)		3.64376e-08
04C	Tukey HSD test (parametric)			Perimeter [µm]	ccr1-3_SMX (n = 50)-cad4xcad5_PX (n = 50)		4.22692e-08
04C	Tukey HSD test (parametric)			Perimeter [µm]	4cl2_PMX (n = 50)-4cl1_SMX (n = 50)		4.4234e-08
04C	Tukey HSD test (parametric)			Perimeter [µm]	omt1_PX (n = 50)-4cl1x4cl2_SMX (n = 50)		4.4781e-08
04C	Tukey HSD test (parametric)			Perimeter [µm]	cad4xcad5_PMX (n = 50)-4cl1_SMX (n = 50)		4.84638e-08
04C	Tukey HSD test (parametric)			Perimeter [µm]	cad5_PMX (n = 50)-cad4_SMX (n = 50)		5.02976e-08
04C	Tukey HSD test (parametric)			Perimeter [µm]	fah1_PX (n = 50)-ccoaomt1_SMX (n = 50)		5.27262e-08
04C	Tukey HSD test (parametric)			Perimeter [µm]	cad4_PX (n = 50)-4cl1_SMX (n = 50)		5.96553e-08
04C	Tukey HSD test (parametric)			Perimeter [µm]	cad4xcad5_SMX (n = 50)-cad4xcad5_PX (n = 50)		6.82384e-08
04C	Tukey HSD test (parametric)			Perimeter [µm]	Col-0_SMX (n = 50)-cad4_PMX (n = 50)		7.95804e-08
04C	Tukey HSD test (parametric)			Perimeter [µm]	ccr1-3_PX (n = 50)-4cl2_SMX (n = 50)		8.7676e-08
04C	Tukey HSD test (parametric)			Perimeter [µm]	ccr1-3_SMX (n = 50)-cad5_PX (n = 50)		1.43595e-07
04C	Tukey HSD test (parametric)			Perimeter [µm]	Col-0_SMX (n = 50)-4cl1x4cl2_PMX (n = 50)		1.45012e-07
04C	Tukey HSD test (parametric)			Perimeter [µm]	ccoaomt1_PX (n = 50)-4cl2_SMX (n = 50)		1.97053e-07
04C	Tukey HSD test (parametric)			Perimeter [µm]	Col-0_PX (n = 50)-ccoaomt1_SMX (n = 50)		2.11695e-07
04C	Tukey HSD test (parametric)			Perimeter [µm]	cad5_PX (n = 50)-cad4xcad5_SMX (n = 50)		2.20348e-07
04C	Tukey HSD test (parametric)			Perimeter [µm]	ccr1-3_PX (n = 50)-cad5_SMX (n = 50)		2.60377e-07
04C	Tukey HSD test (parametric)			Perimeter [µm]	fah1_PX (n = 50)-ccr1-3_SMX (n = 50)		2.63354e-07
04C	Tukey HSD test (parametric)			Perimeter [µm]	ccoaomt1_SMX (n = 50)-4cl1x4cl2_PX (n = 46)		3.00923e-07
04C	Tukey HSD test (parametric)			Perimeter [µm]	fah1_PX (n = 50)-cad4xcad5_SMX (n = 50)		3.98797e-07
04C	Tukey HSD test (parametric)			Perimeter [µm]	omt1_SMX (n = 50)-ccr1-3_PMX (n = 50)		5.36128e-07
04C	Tukey HSD test (parametric)			Perimeter [µm]	ccoaomt1_PX (n = 50)-cad5_SMX (n = 50)		5.58463e-07
04C	Tukey HSD test (parametric)			Perimeter [µm]	omt1_SMX (n = 50)-ccr1-3_PX (n = 50)		5.62056e-07
04C	Tukey HSD test (parametric)			Perimeter [µm]	Col-0_PX (n = 50)-ccr1-3_SMX (n = 50)		9.38179e-07
04C	Tukey HSD test (parametric)			Perimeter [µm]	omt1_PX (n = 50)-ccoaomt1_SMX (n = 50)		1.01232e-06
04C	Tukey HSD test (parametric)			Perimeter [µm]	ccr1-3_PMX (n = 50)-cad5_SMX (n = 50)		1.13395e-06
04C	Tukey HSD test (parametric)			Perimeter [µm]	omt1_SMX (n = 50)-ccoaomt1_PX (n = 50)		1.17998e-06
04C	Tukey HSD test (parametric)			Perimeter [µm]	cad5_PMX (n = 50)-cad4xcad5_SMX (n = 50)		1.25325e-06
04C	Tukey HSD test (parametric)			Perimeter [µm]	ccr1-3_SMX (n = 50)-4cl1x4cl2_PX (n = 46)		1.26885e-06
04C	Tukey HSD test (parametric)			Perimeter [µm]	Col-0_PX (n = 50)-cad4xcad5_SMX (n = 50)		1.39417e-06
04C	Tukey HSD test (parametric)			Perimeter [µm]	cad4xcad5_PX (n = 50)-cad4_SMX (n = 50)		1.61506e-06
04C	Tukey HSD test (parametric)			Perimeter [µm]	fah1_SMX (n = 50)-cad4_PX (n = 50)		1.77788e-06
04C	Tukey HSD test (parametric)			Perimeter [µm]	ccr1-3_SMX (n = 50)-cad5_PMX (n = 50)		1.8558e-06
04C	Tukey HSD test (parametric)			Perimeter [µm]	cad4xcad5_SMX (n = 50)-4cl1x4cl2_PX (n = 46)		1.86326e-06
04C	Tukey HSD test (parametric)			Perimeter [µm]	ccr1-3_PMX (n = 50)-4cl2_SMX (n = 50)		3.02182e-06
04C	Tukey HSD test (parametric)			Perimeter [µm]	cad4_PX (n = 50)-4cl1x4cl2_SMX (n = 50)		3.2717e-06
04C	Tukey HSD test (parametric)			Perimeter [µm]	omt1_PX (n = 50)-ccr1-3_SMX (n = 50)		4.16029e-06
04C	Tukey HSD test (parametric)			Perimeter [µm]	cad5_PX (n = 50)-cad4_SMX (n = 50)		4.51162e-06
04C	Tukey HSD test (parametric)			Perimeter [µm]	omt1_PX (n = 50)-cad4xcad5_SMX (n = 50)		6.0762e-06
04C	Tukey HSD test (parametric)			Perimeter [µm]	cad4xcad5_PX (n = 50)-4cl2_SMX (n = 50)		6.66292e-06
04C	Tukey HSD test (parametric)			Perimeter [µm]	ccoaomt1_SMX (n = 50)-cad5_PMX (n = 50)		7.43853e-06
04C	Tukey HSD test (parametric)			Perimeter [µm]	fah1_PX (n = 50)-cad4_SMX (n = 50)		7.71619e-06
04C	Tukey HSD test (parametric)			Perimeter [µm]	cad5_PMX (n = 50)-4cl1_PMX (n = 50)		8.7949e-06
04C	Tukey HSD test (parametric)			Perimeter [µm]	ccr1-3_PMX (n = 50)-cad4_SMX (n = 50)		1.21482e-05
04C	Tukey HSD test (parametric)			Perimeter [µm]	fah1_PMX (n = 50)-Col-0_SMX (n = 50)		1.3445e-05
04C	Tukey HSD test (parametric)			Perimeter [µm]	cad5_SMX (n = 50)-cad4xcad5_PX (n = 50)		1.6885e-05
04C	Tukey HSD test (parametric)			Perimeter [µm]	cad5_PX (n = 50)-4cl2_SMX (n = 50)		1.78395e-05
04C	Tukey HSD test (parametric)			Perimeter [µm]	Col-0_PX (n = 50)-cad4_SMX (n = 50)		2.4221e-05
04C	Tukey HSD test (parametric)			Perimeter [µm]	fah1_PX (n = 50)-4cl2_SMX (n = 50)		2.98336e-05
04C	Tukey HSD test (parametric)			Perimeter [µm]	cad4_SMX (n = 50)-4cl1x4cl2_PX (n = 46)		2.98404e-05
04C	Tukey HSD test (parametric)			Perimeter [µm]	omt1_SMX (n = 50)-cad4xcad5_PX (n = 50)		3.31269e-05
04C	Tukey HSD test (parametric)			Perimeter [µm]	cad5_SMX (n = 50)-cad5_PX (n = 50)		4.39332e-05
04C	Tukey HSD test (parametric)			Perimeter [µm]	ccoaomt1_SMX (n = 50)-cad4_PX (n = 50)		4.75998e-05
04C	Tukey HSD test (parametric)			Perimeter [µm]	ccr1-3_PMX (n = 50)-ccoaomt1_PMX (n = 50)		6.7541e-05
04C	Tukey HSD test (parametric)			Perimeter [µm]	Col-0_SMX (n = 50)-Col-0_PMX (n = 50)		6.89681e-05
04C	Tukey HSD test (parametric)			Perimeter [µm]	fah1_PX (n = 50)-cad5_SMX (n = 50)		7.23399e-05
04C	Tukey HSD test (parametric)			Perimeter [µm]	omt1_SMX (n = 50)-cad5_PX (n = 50)		8.43508e-05
04C	Tukey HSD test (parametric)			Perimeter [µm]	Col-0_PX (n = 50)-4cl2_SMX (n = 50)		8.91118e-05
04C	Tukey HSD test (parametric)			Perimeter [µm]	omt1_PX (n = 50)-cad4_SMX (n = 50)		9.31695e-05
04C	Tukey HSD test (parametric)			Perimeter [µm]	cad5_PMX (n = 50)-4cl1x4cl2_SMX (n = 50)		0.000101119
04C	Tukey HSD test (parametric)			Perimeter [µm]	4cl2_SMX (n = 50)-4cl1x4cl2_PX (n = 46)		0.000105903
04C	Tukey HSD test (parametric)			Perimeter [µm]	omt1_SMX (n = 50)-fah1_PX (n = 50)		0.000137261
04C	Tukey HSD test (parametric)			Perimeter [µm]	ccr1-3_SMX (n = 50)-cad4_PX (n = 50)		0.000166312
04C	Tukey HSD test (parametric)			Perimeter [µm]	fah1_SMX (n = 50)-cad5_PMX (n = 50)		0.000172565
04C	Tukey HSD test (parametric)			Perimeter [µm]	ccr1-3_PMX (n = 50)-cad4xcad5_SMX (n = 50)		0.000175206
04C	Tukey HSD test (parametric)			Perimeter [µm]	Col-0_PX (n = 50)-cad5_SMX (n = 50)		0.000208691
04C	Tukey HSD test (parametric)			Perimeter [µm]	cad4xcad5_SMX (n = 50)-cad4_PX (n = 50)		0.000232246
04C	Tukey HSD test (parametric)			Perimeter [µm]	cad5_SMX (n = 50)-4cl1x4cl2_PX (n = 46)		0.000242318
04C	Tukey HSD test (parametric)			Perimeter [µm]	ccr1-3_SMX (n = 50)-ccr1-3_PMX (n = 50)		0.000244493
04C	Tukey HSD test (parametric)			Perimeter [µm]	ccr1-3_PMX (n = 50)-cad4_PMX (n = 50)		0.00031569
04C	Tukey HSD test (parametric)			Perimeter [µm]	omt1_PX (n = 50)-4cl2_SMX (n = 50)		0.000321815
04C	Tukey HSD test (parametric)			Perimeter [µm]	omt1_SMX (n = 50)-Col-0_PX (n = 50)		0.000385592
04C	Tukey HSD test (parametric)			Perimeter [µm]	omt1_SMX (n = 50)-4cl1x4cl2_PX (n = 46)		0.000440348
04C	Tukey HSD test (parametric)			Perimeter [µm]	ccr1-3_PMX (n = 50)-4cl1x4cl2_PMX (n = 50)		0.000489095
04C	Tukey HSD test (parametric)			Perimeter [µm]	omt1_PX (n = 50)-cad5_SMX (n = 50)		0.000720702
04C	Tukey HSD test (parametric)			Perimeter [µm]	ccr1-3_PMX (n = 50)-ccoaomt1_SMX (n = 50)		0.000788445
04C	Tukey HSD test (parametric)			Perimeter [µm]	4cl1_SMX (n = 50)-4cl1_PX (n = 50)		0.00101932
04C	Tukey HSD test (parametric)			Perimeter [µm]	omt1_SMX (n = 50)-omt1_PX (n = 50)		0.00128661
04C	Tukey HSD test (parametric)			Perimeter [µm]	omt1_SMX (n = 50)-Col-0_SMX (n = 50)		0.00130174
04C	Tukey HSD test (parametric)			Perimeter [µm]	4cl2_PX (n = 50)-4cl1_SMX (n = 50)		0.00210628
04C	Tukey HSD test (parametric)			Perimeter [µm]	cad5_PMX (n = 50)-4cl1_SMX (n = 50)		0.00224389
04C	Tukey HSD test (parametric)			Perimeter [µm]	Col-0_SMX (n = 50)-cad5_SMX (n = 50)		0.00228246
04C	Tukey HSD test (parametric)			Perimeter [µm]	omt1_PMX (n = 50)-Col-0_SMX (n = 50)		0.00230377
04C	Tukey HSD test (parametric)			Perimeter [µm]	cad4_SMX (n = 50)-cad4_PX (n = 50)		0.00249367
04C	Tukey HSD test (parametric)			Perimeter [µm]	Col-0_SMX (n = 50)-4cl2_SMX (n = 50)		0.00471883
04C	Tukey HSD test (parametric)			Perimeter [µm]	ccoaomt1_PMX (n = 50)-cad5_PMX (n = 50)		0.00486441
04C	Tukey HSD test (parametric)			Perimeter [µm]	ccr1-3_PMX (n = 50)-4cl1x4cl2_SMX (n = 50)		0.00673512
04C	Tukey HSD test (parametric)			Perimeter [µm]	cad4_PX (n = 50)-4cl2_SMX (n = 50)		0.00712881
04C	Tukey HSD test (parametric)			Perimeter [µm]	Col-0_SMX (n = 50)-4cl2_PMX (n = 50)		0.00734371
04C	Tukey HSD test (parametric)			Perimeter [µm]	Col-0_SMX (n = 50)-cad4xcad5_PMX (n = 50)		0.00772767
04C	Tukey HSD test (parametric)			Perimeter [µm]	fah1_SMX (n = 50)-ccr1-3_PMX (n = 50)		0.010317
04C	Tukey HSD test (parametric)			Perimeter [µm]	fah1_SMX (n = 50)-4cl1_PX (n = 50)		0.0105448
04C	Tukey HSD test (parametric)			Perimeter [µm]	Col-0_SMX (n = 50)-cad4_SMX (n = 50)		0.0128852
04C	Tukey HSD test (parametric)			Perimeter [µm]	fah1_PMX (n = 50)-ccr1-3_PMX (n = 50)		0.0138432
04C	Tukey HSD test (parametric)			Perimeter [µm]	cad5_SMX (n = 50)-cad4_PX (n = 50)		0.013931
04C	Tukey HSD test (parametric)			Perimeter [µm]	4cl1x4cl2_SMX (n = 50)-4cl1_PX (n = 50)		0.0159059
04C	Tukey HSD test (parametric)			Perimeter [µm]	cad5_PMX (n = 50)-cad4_PMX (n = 50)		0.0165891
04C	Tukey HSD test (parametric)			Perimeter [µm]	fah1_SMX (n = 50)-4cl2_PX (n = 50)		0.0195666
04C	Tukey HSD test (parametric)			Perimeter [µm]	ccr1-3_PX (n = 50)-4cl2_PX (n = 50)		0.0221876
04C	Tukey HSD test (parametric)			Perimeter [µm]	omt1_SMX (n = 50)-cad4_PX (n = 50)		0.0223675
04C	Tukey HSD test (parametric)			Perimeter [µm]	cad5_PMX (n = 50)-4cl1x4cl2_PMX (n = 50)		0.0232835
04C	Tukey HSD test (parametric)			Perimeter [µm]	4cl2_PX (n = 50)-4cl1x4cl2_SMX (n = 50)		0.0288322
04C	Tukey HSD test (parametric)			Perimeter [µm]	ccoaomt1_PX (n = 50)-4cl2_PX (n = 50)		0.0347267
04C	Tukey HSD test (parametric)			Perimeter [µm]	ccr1-3_PX (n = 50)-4cl1_PX (n = 50)		0.0394078
04C	Tukey HSD test (parametric)			Perimeter [µm]	Col-0_PMX (n = 50)-ccr1-3_PMX (n = 50)		0.0424292
04C	Tukey HSD test (parametric)			Perimeter [µm]	ccoaomt1_PX (n = 50)-4cl1_PX (n = 50)		0.0598642
04C	Tukey HSD test (parametric)			Perimeter [µm]	cad4xcad5_PMX (n = 50)-4cl1_PMX (n = 50)		0.0610733
04C	Tukey HSD test (parametric)			Perimeter [µm]	4cl2_PMX (n = 50)-4cl1_PMX (n = 50)		0.0636105
04C	Tukey HSD test (parametric)			Perimeter [µm]	ccr1-3_PMX (n = 50)-4cl1_SMX (n = 50)		0.0725008
04C	Tukey HSD test (parametric)			Perimeter [µm]	Col-0_SMX (n = 50)-cad4xcad5_SMX (n = 50)		0.0774261
04C	Tukey HSD test (parametric)			Perimeter [µm]	ccoaomt1_SMX (n = 50)-4cl1_PX (n = 50)		0.0861905
04C	Tukey HSD test (parametric)			Perimeter [µm]	Col-0_SMX (n = 50)-ccr1-3_SMX (n = 50)		0.0952154
04C	Tukey HSD test (parametric)			Perimeter [µm]	ccoaomt1_SMX (n = 50)-4cl2_PX (n = 50)		0.138223
04C	Tukey HSD test (parametric)			Perimeter [µm]	omt1_PMX (n = 50)-4cl1_PMX (n = 50)		0.144752
04C	Tukey HSD test (parametric)			Perimeter [µm]	ccr1-3_SMX (n = 50)-4cl1_PX (n = 50)		0.173434
04C	Tukey HSD test (parametric)			Perimeter [µm]	Col-0_SMX (n = 50)-ccoaomt1_SMX (n = 50)		0.188893
04C	Tukey HSD test (parametric)			Perimeter [µm]	cad4xcad5_SMX (n = 50)-4cl1_PX (n = 50)		0.206287
04C	Tukey HSD test (parametric)			Perimeter [µm]	cad4xcad5_PX (n = 50)-4cl2_PX (n = 50)		0.211037
04C	Tukey HSD test (parametric)			Perimeter [µm]	fah1_PMX (n = 50)-cad5_PMX (n = 50)		0.246446
04C	Tukey HSD test (parametric)			Perimeter [µm]	ccr1-3_SMX (n = 50)-4cl2_PX (n = 50)		0.25884
04C	Tukey HSD test (parametric)			Perimeter [µm]	cad4xcad5_SMX (n = 50)-4cl2_PX (n = 50)		0.301425
04C	Tukey HSD test (parametric)			Perimeter [µm]	cad4xcad5_PX (n = 50)-4cl1_PX (n = 50)		0.307471
04C	Tukey HSD test (parametric)			Perimeter [µm]	cad5_PX (n = 50)-4cl2_PX (n = 50)		0.319787
04C	Tukey HSD test (parametric)			Perimeter [µm]	omt1_PMX (n = 50)-ccr1-3_PMX (n = 50)		0.329404
04C	Tukey HSD test (parametric)			Perimeter [µm]	fah1_PX (n = 50)-4cl2_PX (n = 50)		0.388789
04C	Tukey HSD test (parametric)			Perimeter [µm]	cad5_PX (n = 50)-4cl1_PX (n = 50)		0.439141
04C	Tukey HSD test (parametric)			Perimeter [µm]	Col-0_PMX (n = 50)-cad5_PMX (n = 50)		0.463988
04C	Tukey HSD test (parametric)			Perimeter [µm]	fah1_PX (n = 50)-4cl1_PX (n = 50)		0.516587
04C	Tukey HSD test (parametric)			Perimeter [µm]	Col-0_SMX (n = 50)-4cl1x4cl2_SMX (n = 50)		0.524765
04C	Tukey HSD test (parametric)			Perimeter [µm]	4cl2_PX (n = 50)-4cl1x4cl2_PX (n = 46)		0.542071
04C	Tukey HSD test (parametric)			Perimeter [µm]	ccr1-3_PMX (n = 50)-4cl2_PMX (n = 50)		0.542266
04C	Tukey HSD test (parametric)			Perimeter [µm]	ccr1-3_PMX (n = 50)-cad4xcad5_PMX (n = 50)		0.552647
04C	Tukey HSD test (parametric)			Perimeter [µm]	Col-0_PX (n = 50)-4cl2_PX (n = 50)		0.556694
04C	Tukey HSD test (parametric)			Perimeter [µm]	cad4_SMX (n = 50)-4cl1_PX (n = 50)		0.570008
04C	Tukey HSD test (parametric)			Perimeter [µm]	fah1_SMX (n = 50)-Col-0_SMX (n = 50)		0.612159
04C	Tukey HSD test (parametric)			Perimeter [µm]	Col-0_PMX (n = 50)-4cl1_PMX (n = 50)		0.642259
04C	Tukey HSD test (parametric)			Perimeter [µm]	4cl1x4cl2_PX (n = 46)-4cl1_PX (n = 50)		0.670662
04C	Tukey HSD test (parametric)			Perimeter [µm]	Col-0_PX (n = 50)-4cl1_PX (n = 50)		0.687225
04C	Tukey HSD test (parametric)			Perimeter [µm]	cad4_SMX (n = 50)-4cl2_PX (n = 50)		0.699704
04C	Tukey HSD test (parametric)			Perimeter [µm]	omt1_PX (n = 50)-4cl2_PX (n = 50)		0.75909
04C	Tukey HSD test (parametric)			Perimeter [µm]	4cl2_SMX (n = 50)-4cl1_PX (n = 50)		0.764303
04C	Tukey HSD test (parametric)			Perimeter [µm]	omt1_SMX (n = 50)-4cl1_SMX (n = 50)		0.830899
04C	Tukey HSD test (parametric)			Perimeter [µm]	ccoaomt1_PMX (n = 50)-cad4xcad5_PMX (n = 50)		0.836423
04C	Tukey HSD test (parametric)			Perimeter [µm]	ccoaomt1_PMX (n = 50)-4cl2_PMX (n = 50)		0.843658
04C	Tukey HSD test (parametric)			Perimeter [µm]	fah1_PMX (n = 50)-4cl1_PMX (n = 50)		0.856224
04C	Tukey HSD test (parametric)			Perimeter [µm]	omt1_PX (n = 50)-4cl1_PX (n = 50)		0.859642
04C	Tukey HSD test (parametric)			Perimeter [µm]	4cl2_SMX (n = 50)-4cl2_PX (n = 50)		0.863564
04C	Tukey HSD test (parametric)			Perimeter [µm]	cad5_SMX (n = 50)-4cl1_PX (n = 50)		0.867752
04C	Tukey HSD test (parametric)			Perimeter [µm]	Col-0_SMX (n = 50)-cad5_PMX (n = 50)		0.894433
04C	Tukey HSD test (parametric)			Perimeter [µm]	cad5_SMX (n = 50)-4cl1_SMX (n = 50)		0.896159
04C	Tukey HSD test (parametric)			Perimeter [µm]	omt1_SMX (n = 50)-4cl1_PX (n = 50)		0.922923
04C	Tukey HSD test (parametric)			Perimeter [µm]	cad5_SMX (n = 50)-4cl2_PX (n = 50)		0.935026
04C	Tukey HSD test (parametric)			Perimeter [µm]	Col-0_SMX (n = 50)-4cl1_SMX (n = 50)		0.940721
04C	Tukey HSD test (parametric)			Perimeter [µm]	omt1_PMX (n = 50)-cad5_PMX (n = 50)		0.942512
04C	Tukey HSD test (parametric)			Perimeter [µm]	4cl2_SMX (n = 50)-4cl1_SMX (n = 50)		0.954266
04C	Tukey HSD test (parametric)			Perimeter [µm]	omt1_PMX (n = 50)-ccoaomt1_PMX (n = 50)		0.954581
04C	Tukey HSD test (parametric)			Perimeter [µm]	cad4xcad5_PMX (n = 50)-cad4_PMX (n = 50)		0.95952
04C	Tukey HSD test (parametric)			Perimeter [µm]	cad4_PMX (n = 50)-4cl2_PMX (n = 50)		0.962317
04C	Tukey HSD test (parametric)			Perimeter [µm]	ccr1-3_PX (n = 50)-cad4_PX (n = 50)		0.966792
04C	Tukey HSD test (parametric)			Perimeter [µm]	omt1_SMX (n = 50)-4cl2_PX (n = 50)		0.967222
04C	Tukey HSD test (parametric)			Perimeter [µm]	cad4xcad5_PMX (n = 50)-4cl1x4cl2_PMX (n = 50)		0.976593
04C	Tukey HSD test (parametric)			Perimeter [µm]	4cl2_PMX (n = 50)-4cl1x4cl2_PMX (n = 50)		0.978421
04C	Tukey HSD test (parametric)			Perimeter [µm]	ccoaomt1_PX (n = 50)-cad4_PX (n = 50)		0.985175
04C	Tukey HSD test (parametric)			Perimeter [µm]	cad5_PMX (n = 50)-4cl2_PMX (n = 50)		0.98971
04C	Tukey HSD test (parametric)			Perimeter [µm]	cad5_PMX (n = 50)-cad4xcad5_PMX (n = 50)		0.990647
04C	Tukey HSD test (parametric)			Perimeter [µm]	cad4_SMX (n = 50)-4cl1_SMX (n = 50)		0.991011
04C	Tukey HSD test (parametric)			Perimeter [µm]	omt1_SMX (n = 50)-fah1_SMX (n = 50)		0.99117
04C	Tukey HSD test (parametric)			Perimeter [µm]	cad4_PX (n = 50)-4cl2_PX (n = 50)		0.993368
04C	Tukey HSD test (parametric)			Perimeter [µm]	omt1_PMX (n = 50)-cad4_PMX (n = 50)		0.994443
04C	Tukey HSD test (parametric)			Perimeter [µm]	omt1_SMX (n = 50)-4cl1x4cl2_SMX (n = 50)		0.996341
04C	Tukey HSD test (parametric)			Perimeter [µm]	fah1_SMX (n = 50)-cad5_SMX (n = 50)		0.996935
04C	Tukey HSD test (parametric)			Perimeter [µm]	omt1_PMX (n = 50)-4cl1x4cl2_PMX (n = 50)		0.997519
04C	Tukey HSD test (parametric)			Perimeter [µm]	cad4_PX (n = 50)-4cl1_PX (n = 50)		0.998452
04C	Tukey HSD test (parametric)			Perimeter [µm]	cad5_SMX (n = 50)-4cl1x4cl2_SMX (n = 50)		0.998914
04C	Tukey HSD test (parametric)			Perimeter [µm]	4cl1x4cl2_PMX (n = 50)-4cl1_PMX (n = 50)		0.999289
04C	Tukey HSD test (parametric)			Perimeter [µm]	fah1_SMX (n = 50)-4cl2_SMX (n = 50)		0.999454
04C	Tukey HSD test (parametric)			Perimeter [µm]	cad4_PMX (n = 50)-4cl1_PMX (n = 50)		0.999754
04C	Tukey HSD test (parametric)			Perimeter [µm]	4cl2_SMX (n = 50)-4cl1x4cl2_SMX (n = 50)		0.999849
04C	Tukey HSD test (parametric)			Perimeter [µm]	Col-0_PMX (n = 50)-ccoaomt1_PMX (n = 50)		0.999951
04C	Tukey HSD test (parametric)			Perimeter [µm]	Col-0_SMX (n = 50)-ccr1-3_PMX (n = 50)		0.999953
04C	Tukey HSD test (parametric)			Perimeter [µm]	omt1_PX (n = 50)-ccr1-3_PX (n = 50)		0.99996
04C	Tukey HSD test (parametric)			Perimeter [µm]	cad4xcad5_SMX (n = 50)-4cl1_SMX (n = 50)		0.999966
04C	Tukey HSD test (parametric)			Perimeter [µm]	cad4xcad5_PX (n = 50)-cad4_PX (n = 50)		0.999974
04C	Tukey HSD test (parametric)			Perimeter [µm]	fah1_SMX (n = 50)-cad4_SMX (n = 50)		0.99998
04C	Tukey HSD test (parametric)			Perimeter [µm]	ccr1-3_SMX (n = 50)-4cl1_SMX (n = 50)		0.999988
04C	Tukey HSD test (parametric)			Perimeter [µm]	omt1_SMX (n = 50)-ccoaomt1_SMX (n = 50)		0.999991
04C	Tukey HSD test (parametric)			Perimeter [µm]	omt1_PX (n = 50)-ccoaomt1_PX (n = 50)		0.999994
04C	Tukey HSD test (parametric)			Perimeter [µm]	fah1_PMX (n = 50)-cad4xcad5_PMX (n = 50)		0.999996
04C	Tukey HSD test (parametric)			Perimeter [µm]	fah1_PMX (n = 50)-4cl2_PMX (n = 50)		0.999996
04C	Tukey HSD test (parametric)			Perimeter [µm]	cad4_SMX (n = 50)-4cl1x4cl2_SMX (n = 50)		0.999997
04C	Tukey HSD test (parametric)			Perimeter [µm]	ccoaomt1_PMX (n = 50)-4cl1_PMX (n = 50)		0.999998
04C	Tukey HSD test (parametric)			Perimeter [µm]	cad5_PX (n = 50)-cad4_PX (n = 50)		0.999999
04C	Tukey HSD test (parametric)			Perimeter [µm]	ccoaomt1_SMX (n = 50)-cad5_SMX (n = 50)		0.999999
04C	Tukey HSD test (parametric)			Perimeter [µm]	Col-0_PX (n = 50)-ccr1-3_PX (n = 50)		1
04C	Tukey HSD test (parametric)			Perimeter [µm]	Col-0_PMX (n = 50)-cad4_PMX (n = 50)		1
04C	Tukey HSD test (parametric)			Perimeter [µm]	fah1_PMX (n = 50)-ccoaomt1_PMX (n = 50)		1
04C	Tukey HSD test (parametric)			Perimeter [µm]	fah1_PX (n = 50)-cad4_PX (n = 50)		1
04C	Tukey HSD test (parametric)			Perimeter [µm]	ccoaomt1_SMX (n = 50)-4cl1_SMX (n = 50)		1
04C	Tukey HSD test (parametric)			Perimeter [µm]	omt1_SMX (n = 50)-ccr1-3_SMX (n = 50)		1
04C	Tukey HSD test (parametric)			Perimeter [µm]	ccr1-3_PX (n = 50)-4cl1x4cl2_PX (n = 46)		1
04C	Tukey HSD test (parametric)			Perimeter [µm]	Col-0_PX (n = 50)-ccoaomt1_PX (n = 50)		1
04C	Tukey HSD test (parametric)			Perimeter [µm]	Col-0_PMX (n = 50)-4cl1x4cl2_PMX (n = 50)		1
04C	Tukey HSD test (parametric)			Perimeter [µm]	ccoaomt1_SMX (n = 50)-4cl2_SMX (n = 50)		1
04C	Tukey HSD test (parametric)			Perimeter [µm]	omt1_SMX (n = 50)-cad4xcad5_SMX (n = 50)		1
04C	Tukey HSD test (parametric)			Perimeter [µm]	omt1_PMX (n = 50)-fah1_PMX (n = 50)		1
04C	Tukey HSD test (parametric)			Perimeter [µm]	Col-0_PMX (n = 50)-cad4xcad5_PMX (n = 50)		1
04C	Tukey HSD test (parametric)			Perimeter [µm]	cad4_PX (n = 50)-4cl1x4cl2_PX (n = 46)		1
04C	Tukey HSD test (parametric)			Perimeter [µm]	Col-0_PMX (n = 50)-4cl2_PMX (n = 50)		1
04C	Tukey HSD test (parametric)			Perimeter [µm]	fah1_PX (n = 50)-ccr1-3_PX (n = 50)		1
04C	Tukey HSD test (parametric)			Perimeter [µm]	ccr1-3_SMX (n = 50)-cad5_SMX (n = 50)		1
04C	Tukey HSD test (parametric)			Perimeter [µm]	ccoaomt1_PX (n = 50)-4cl1x4cl2_PX (n = 46)		1
04C	Tukey HSD test (parametric)			Perimeter [µm]	Col-0_PX (n = 50)-cad4_PX (n = 50)		1
04C	Tukey HSD test (parametric)			Perimeter [µm]	cad5_SMX (n = 50)-cad4xcad5_SMX (n = 50)		1
04C	Tukey HSD test (parametric)			Perimeter [µm]	ccr1-3_PMX (n = 50)-cad5_PMX (n = 50)		1
04C	Tukey HSD test (parametric)			Perimeter [µm]	fah1_SMX (n = 50)-cad4xcad5_SMX (n = 50)		1
04C	Tukey HSD test (parametric)			Perimeter [µm]	ccr1-3_PX (n = 50)-cad5_PX (n = 50)		1
04C	Tukey HSD test (parametric)			Perimeter [µm]	fah1_PX (n = 50)-ccoaomt1_PX (n = 50)		1
04C	Tukey HSD test (parametric)			Perimeter [µm]	fah1_PMX (n = 50)-cad4_PMX (n = 50)		1
04C	Tukey HSD test (parametric)			Perimeter [µm]	fah1_SMX (n = 50)-ccr1-3_SMX (n = 50)		1
04C	Tukey HSD test (parametric)			Perimeter [µm]	ccr1-3_SMX (n = 50)-4cl2_SMX (n = 50)		1
04C	Tukey HSD test (parametric)			Perimeter [µm]	ccoaomt1_SMX (n = 50)-cad4_SMX (n = 50)		1
04C	Tukey HSD test (parametric)			Perimeter [µm]	cad4xcad5_SMX (n = 50)-4cl1x4cl2_SMX (n = 50)		1
04C	Tukey HSD test (parametric)			Perimeter [µm]	ccoaomt1_PX (n = 50)-cad5_PX (n = 50)		1
04C	Tukey HSD test (parametric)			Perimeter [µm]	fah1_PMX (n = 50)-4cl1x4cl2_PMX (n = 50)		1
04C	Tukey HSD test (parametric)			Perimeter [µm]	cad4xcad5_SMX (n = 50)-4cl2_SMX (n = 50)		1
04C	Tukey HSD test (parametric)			Perimeter [µm]	omt1_PX (n = 50)-cad4xcad5_PX (n = 50)		1
04C	Tukey HSD test (parametric)			Perimeter [µm]	4cl2_PX (n = 50)-4cl1_PX (n = 50)		1
04C	Tukey HSD test (parametric)			Perimeter [µm]	4cl1x4cl2_SMX (n = 50)-4cl1_SMX (n = 50)		1
04C	Tukey HSD test (parametric)			Perimeter [µm]	fah1_SMX (n = 50)-4cl1_SMX (n = 50)		1
04C	Tukey HSD test (parametric)			Perimeter [µm]	cad4_PMX (n = 50)-4cl1x4cl2_PMX (n = 50)		1
04C	Tukey HSD test (parametric)			Perimeter [µm]	ccoaomt1_PMX (n = 50)-4cl1x4cl2_PMX (n = 50)		1
04C	Tukey HSD test (parametric)			Perimeter [µm]	cad4xcad5_PX (n = 50)-4cl1x4cl2_PX (n = 46)		1
04C	Tukey HSD test (parametric)			Perimeter [µm]	cad5_PX (n = 50)-4cl1x4cl2_PX (n = 46)		1
04C	Tukey HSD test (parametric)			Perimeter [µm]	Col-0_PX (n = 50)-4cl1x4cl2_PX (n = 46)		1
04C	Tukey HSD test (parametric)			Perimeter [µm]	fah1_PX (n = 50)-4cl1x4cl2_PX (n = 46)		1
04C	Tukey HSD test (parametric)			Perimeter [µm]	omt1_PX (n = 50)-4cl1x4cl2_PX (n = 46)		1
04C	Tukey HSD test (parametric)			Perimeter [µm]	ccoaomt1_SMX (n = 50)-4cl1x4cl2_SMX (n = 50)		1
04C	Tukey HSD test (parametric)			Perimeter [µm]	ccr1-3_SMX (n = 50)-4cl1x4cl2_SMX (n = 50)		1
04C	Tukey HSD test (parametric)			Perimeter [µm]	fah1_SMX (n = 50)-4cl1x4cl2_SMX (n = 50)		1
04C	Tukey HSD test (parametric)			Perimeter [µm]	cad4xcad5_PMX (n = 50)-4cl2_PMX (n = 50)		1
04C	Tukey HSD test (parametric)			Perimeter [µm]	omt1_PMX (n = 50)-4cl2_PMX (n = 50)		1
04C	Tukey HSD test (parametric)			Perimeter [µm]	cad4_SMX (n = 50)-4cl2_SMX (n = 50)		1
04C	Tukey HSD test (parametric)			Perimeter [µm]	cad5_SMX (n = 50)-4cl2_SMX (n = 50)		1
04C	Tukey HSD test (parametric)			Perimeter [µm]	omt1_SMX (n = 50)-4cl2_SMX (n = 50)		1
04C	Tukey HSD test (parametric)			Perimeter [µm]	ccoaomt1_PMX (n = 50)-cad4_PMX (n = 50)		1
04C	Tukey HSD test (parametric)			Perimeter [µm]	omt1_PX (n = 50)-cad4_PX (n = 50)		1
04C	Tukey HSD test (parametric)			Perimeter [µm]	cad4xcad5_SMX (n = 50)-cad4_SMX (n = 50)		1
04C	Tukey HSD test (parametric)			Perimeter [µm]	cad5_SMX (n = 50)-cad4_SMX (n = 50)		1
04C	Tukey HSD test (parametric)			Perimeter [µm]	ccr1-3_SMX (n = 50)-cad4_SMX (n = 50)		1
04C	Tukey HSD test (parametric)			Perimeter [µm]	omt1_SMX (n = 50)-cad4_SMX (n = 50)		1
04C	Tukey HSD test (parametric)			Perimeter [µm]	omt1_PMX (n = 50)-cad4xcad5_PMX (n = 50)		1
04C	Tukey HSD test (parametric)			Perimeter [µm]	cad5_PX (n = 50)-cad4xcad5_PX (n = 50)		1
04C	Tukey HSD test (parametric)			Perimeter [µm]	ccoaomt1_PX (n = 50)-cad4xcad5_PX (n = 50)		1
04C	Tukey HSD test (parametric)			Perimeter [µm]	ccr1-3_PX (n = 50)-cad4xcad5_PX (n = 50)		1
04C	Tukey HSD test (parametric)			Perimeter [µm]	Col-0_PX (n = 50)-cad4xcad5_PX (n = 50)		1
04C	Tukey HSD test (parametric)			Perimeter [µm]	fah1_PX (n = 50)-cad4xcad5_PX (n = 50)		1
04C	Tukey HSD test (parametric)			Perimeter [µm]	ccoaomt1_SMX (n = 50)-cad4xcad5_SMX (n = 50)		1
04C	Tukey HSD test (parametric)			Perimeter [µm]	ccr1-3_SMX (n = 50)-cad4xcad5_SMX (n = 50)		1
04C	Tukey HSD test (parametric)			Perimeter [µm]	Col-0_PX (n = 50)-cad5_PX (n = 50)		1
04C	Tukey HSD test (parametric)			Perimeter [µm]	fah1_PX (n = 50)-cad5_PX (n = 50)		1
04C	Tukey HSD test (parametric)			Perimeter [µm]	omt1_PX (n = 50)-cad5_PX (n = 50)		1
04C	Tukey HSD test (parametric)			Perimeter [µm]	omt1_SMX (n = 50)-cad5_SMX (n = 50)		1
04C	Tukey HSD test (parametric)			Perimeter [µm]	ccr1-3_PX (n = 50)-ccoaomt1_PX (n = 50)		1
04C	Tukey HSD test (parametric)			Perimeter [µm]	ccr1-3_SMX (n = 50)-ccoaomt1_SMX (n = 50)		1
04C	Tukey HSD test (parametric)			Perimeter [µm]	fah1_SMX (n = 50)-ccoaomt1_SMX (n = 50)		1
04C	Tukey HSD test (parametric)			Perimeter [µm]	fah1_PMX (n = 50)-Col-0_PMX (n = 50)		1
04C	Tukey HSD test (parametric)			Perimeter [µm]	omt1_PMX (n = 50)-Col-0_PMX (n = 50)		1
04C	Tukey HSD test (parametric)			Perimeter [µm]	fah1_PX (n = 50)-Col-0_PX (n = 50)		1
04C	Tukey HSD test (parametric)			Perimeter [µm]	omt1_PX (n = 50)-Col-0_PX (n = 50)		1
04C	Tukey HSD test (parametric)			Perimeter [µm]	omt1_PX (n = 50)-fah1_PX (n = 50)		1

## Sheet: 05B
Supplemental Data, Ménard, Blaschek, et al., (2022).Lignin chemistries control vascular cell capacity. Plant Cell.
Supplemental Data Set S2. Summary of statistical analyses in this study.
Figure panel	Statistical test	Degrees of freedom (adjusted if applicable)	Test statistic	Variable	Compared groups with numbers of replicates	Other grouping (if applicable)	P-value (adjusted if applicable)
05B	ANOVA (parametric)	2	0.237536	Adjacency to TEs [%]			0.788807
05B	Tukey HSD test (parametric)			Adjacency to TEs [%]	Young SV (n = 71)-Old SV (n = 64)		0.816614
05B	Tukey HSD test (parametric)			Adjacency to TEs [%]	Young SV (n = 71)-PV (n = 55)		0.838244
05B	Tukey HSD test (parametric)			Adjacency to TEs [%]	PV (n = 55)-Old SV (n = 64)		0.999911

## Sheet: 05C
Supplemental Data, Ménard, Blaschek, et al., (2022).Lignin chemistries control vascular cell capacity. Plant Cell.
Supplemental Data Set S2. Summary of statistical analyses in this study.
Figure panel	Statistical test	Degrees of freedom (adjusted if applicable)	Test statistic	Variable	Compared groups with numbers of replicates	Other grouping (if applicable)	P-value (adjusted if applicable)
05C	ANOVA (parametric)	2	5.88831	Area			0.00331769
05C	Tukey HSD test (parametric)			Area	Young SV (n = 71)-Old SV (n = 64)		0.00996069
05C	Tukey HSD test (parametric)			Area	Young SV (n = 71)-PV (n = 55)		0.011867
05C	Tukey HSD test (parametric)			Area	PV (n = 55)-Old SV (n = 64)		0.995722

[truncated: 24 more sheets: 05D, 05E, 05F, 06C, 06D, 06E, 06F, 06G, 07B, 07C, 07D, 07E, S02C, S02D, S04B, S04C, S06B, S06C, S08B, S08C …]
